# Supplementary material for: A proposal for coherent nomenclature of multicomponent crystals
Source: Acta Crystallogr B Struct Sci Cryst Eng Mater. 2019 Jan 23;75(Pt 1):53–8. doi: 10.1107/S2052520618015858 (PMC6457040; doi:10.1107/S2052520618015858)
Supplement: Supplementary file 1 [file b-75-00053-Isup2.hkl]

#
# h,k,l, Fc-squared, Fo-squared, sigma(Fo-squared) and status flag
#
data_I
#shelxl
_shelx_title ' MG2bacyt, 0.24x0.13x0.10, RT, KappaCCD:14.03.2011'
_shelx_refln_list_code          4
_shelx_F_calc_maximum      209.08
_exptl_crystal_F_000       536.00
_reflns_d_resolution_high  0.8255
 
loop_
 _symmetry_equiv_pos_as_xyz
 'x, y, z'
 '-x, -y, -z'
 
_cell_length_a     6.7486
_cell_length_b    10.5419
_cell_length_c    15.6580
_cell_angle_alpha  81.293
_cell_angle_beta   79.732
_cell_angle_gamma  79.974
 
_shelx_F_squared_multiplier     1.000
 
loop_
 _refln_index_h
 _refln_index_k
 _refln_index_l
 _refln_F_squared_calc
 _refln_F_squared_meas
 _refln_F_squared_sigma
 _refln_observed_status
   2   0   0    43713.85    46821.68    873.06 o
   3   0   0        0.56       -0.49      1.62 o
   4   0   0     2314.17     2455.83     75.80 o
   6   0   0      304.35      328.98     16.53 o
   7   0   0       43.64       40.91     18.31 o
  -7   1   0        0.07      -12.42     12.42 o
  -6   1   0       78.87       75.46     15.63 o
  -5   1   0        1.40        2.73      4.07 o
  -4   1   0       15.74       18.30      4.69 o
  -3   1   0      303.45      322.86      6.59 o
  -2   1   0    12092.93    12762.88    147.55 o
  -1   1   0      786.30      742.86     10.47 o
   1   1   0      102.70       95.98      2.10 o
   2   1   0     3109.08     3286.29     44.62 o
   3   1   0       27.69       30.27      3.71 o
   4   1   0     2947.02     3265.35     52.75 o
   5   1   0      108.30      116.10      6.71 o
   6   1   0      596.41      581.14     48.18 o
   7   1   0       68.49       53.33     21.60 o
   8   1   0      236.16      279.40     28.59 o
  -7   2   0        4.08        4.29     17.68 o
  -6   2   0       20.39       25.02     11.08 o
  -5   2   0        0.64        2.04      3.57 o
  -4   2   0      108.49      121.17      8.70 o
  -3   2   0     1024.24     1047.02     16.06 o
  -2   2   0      401.76      431.99     20.21 o
  -1   2   0     1935.28     1827.87     26.99 o
   0   2   0      229.79      197.26      4.37 o
   2   2   0       45.08       45.42      1.73 o
   3   2   0      273.51      271.96      6.44 o
   4   2   0        0.70       -1.05      5.91 o
   5   2   0       16.86        9.64      7.21 o
   6   2   0      381.19      402.71     18.93 o
   7   2   0        2.09        2.41      9.48 o
   8   2   0       65.38       56.03     35.05 o
  -7   3   0       85.20       95.14     17.39 o
  -6   3   0        3.29       23.40     34.26 o
  -5   3   0        2.23        0.77      5.48 o
  -4   3   0        3.37        5.71      3.96 o
  -3   3   0      600.23      617.21     11.84 o
  -2   3   0      137.02      146.14      8.43 o
  -1   3   0     3967.70     3919.82     54.57 o
   0   3   0       47.85       51.86      3.27 o
   1   3   0      151.73      152.30      2.83 o
   2   3   0      496.46      488.62      7.94 o
   3   3   0        2.18        0.72      1.63 o
   4   3   0       41.94       36.61      3.79 o
   5   3   0       42.56       51.78      4.97 o
   6   3   0        7.83       12.64     13.90 o
   7   3   0        4.06        3.47      6.48 o
   8   3   0       96.52       75.83     17.12 o
  -7   4   0        8.02       20.24     14.47 o
  -6   4   0        6.09       -1.69      9.73 o
  -5   4   0       21.79       21.66      5.37 o
  -4   4   0       35.54       31.76      6.59 o
  -3   4   0        2.68        8.16      2.39 o
  -2   4   0        6.47        5.57      2.77 o
  -1   4   0     1206.74     1165.43     18.18 o
   0   4   0        1.27        4.85      3.52 o
   1   4   0     1744.91     1830.09     22.96 o
   2   4   0       94.32       93.49      2.94 o
   3   4   0      235.07      234.16      5.61 o
   4   4   0       10.63       10.17      2.98 o
   5   4   0       91.55       99.38      5.30 o
   6   4   0       28.45       33.52     15.69 o
   7   4   0        6.86        9.58      8.58 o
  -6   5   0       26.00       22.79     10.90 o
  -5   5   0       84.57       85.94      7.46 o
  -4   5   0      213.21      196.68      8.53 o
  -3   5   0      829.93      842.11     23.57 o
  -2   5   0       12.20       13.03      1.98 o
  -1   5   0      246.35      250.74      6.56 o
   0   5   0      268.70      280.71     13.47 o
   1   5   0       16.16        7.00      2.23 o
   2   5   0       80.06       86.47      2.64 o
   3   5   0        2.90        6.49      4.05 o
   4   5   0       16.52       17.02      2.76 o
   5   5   0       62.26       65.33      5.30 o
   6   5   0       38.64       42.67      6.87 o
   7   5   0       16.93       24.38      7.34 o
  -6   6   0      119.69      128.58     18.92 o
  -5   6   0       24.71       33.84      7.37 o
  -4   6   0      214.47      208.84      8.62 o
  -3   6   0      352.60      318.48      9.92 o
  -2   6   0      255.51      266.44      7.56 o
  -1   6   0      287.77      285.47      8.28 o
   0   6   0       38.64       41.92      2.07 o
   1   6   0        9.16       10.31      5.00 o
   2   6   0      190.86      169.93      4.12 o
   3   6   0       14.44       15.44      4.95 o
   4   6   0       39.62       37.76      2.97 o
   5   6   0        7.30       10.56      4.27 o
   6   6   0      168.29      200.72     16.38 o
   7   6   0       26.22       33.83      8.87 o
  -5   7   0       12.64       26.14     15.47 o
  -4   7   0       11.39        8.22      4.26 o
  -3   7   0       25.85       26.58     10.21 o
  -2   7   0       20.85       18.56      2.76 o
  -1   7   0        3.84        3.15      2.10 o
   0   7   0        4.81        3.00      0.50 o
   1   7   0        1.62        5.36      6.36 o
   2   7   0       33.31       33.58      1.78 o
   3   7   0       89.96       92.51      3.64 o
   4   7   0       68.89       71.79      4.14 o
   5   7   0       32.47       25.14      3.79 o
   6   7   0        5.62        4.21      5.14 o
   7   7   0      189.11      180.28     18.44 o
  -5   8   0        0.35       20.81     20.74 o
  -4   8   0        4.39        1.01      6.43 o
  -3   8   0        4.11       -0.61      5.22 o
  -2   8   0       27.15       23.73      6.33 o
  -1   8   0       27.85       23.81      3.12 o
   0   8   0       11.41       12.46      4.19 o
   1   8   0        8.27       10.99      4.10 o
   2   8   0        0.85        2.44      4.88 o
   3   8   0      324.62      331.54      8.81 o
   4   8   0       79.88       82.48     17.14 o
   5   8   0     1104.41     1250.05     35.78 o
   6   8   0        0.39       -4.08      7.35 o
  -4   9   0       10.71       18.74      6.28 o
  -3   9   0        0.23        3.22      5.61 o
  -2   9   0       32.94       26.07      7.57 o
  -1   9   0      102.33      105.99      7.88 o
   0   9   0      143.78      160.55     11.43 o
   1   9   0        6.10       12.14      8.05 o
   2   9   0       13.94       18.46      5.73 o
   3   9   0      246.16      255.42     16.71 o
   4   9   0        2.38        0.27      7.34 o
   5   9   0       13.37       15.12      7.56 o
   6   9   0        8.56        1.55      8.08 o
  -3  10   0      180.21      162.46     11.78 o
  -2  10   0       63.26       62.85      9.99 o
  -1  10   0      138.62      116.69     11.56 o
   0  10   0       13.10        9.74      5.96 o
   1  10   0        3.09       12.00      6.79 o
   2  10   0        0.08        6.37      5.44 o
   3  10   0       11.27       19.31      7.82 o
   4  10   0        0.63       19.24     12.78 o
   5  10   0        6.44       11.80     12.82 o
  -2  11   0       13.25       17.68      6.62 o
  -1  11   0      160.60      157.86     14.62 o
   0  11   0        6.87        5.95      6.00 o
   1  11   0      116.80      114.78     11.63 o
   2  11   0       19.52       14.58      7.95 o
   3  11   0        2.16        4.87      7.18 o
   4  11   0       58.57       79.32     13.39 o
  -1  12   0        0.02        4.57      8.10 o
   0  12   0        7.79       12.18      7.59 o
   1  12   0        2.69        5.23      9.85 o
   2  12   0        0.16       -2.91      6.66 o
   3  12   0       26.08       23.51      7.71 o
  -3 -12   1        8.82       13.06      8.78 o
  -2 -12   1       23.90       33.54      9.28 o
  -1 -12   1        9.51       24.53      8.24 o
   0 -12   1       15.55       21.94      7.26 o
   1 -12   1        6.13        1.03      5.97 o
  -4 -11   1       22.23        7.87      6.49 o
  -3 -11   1      305.42      315.23     21.49 o
  -2 -11   1       99.50      107.95     10.94 o
  -1 -11   1      374.14      401.89     27.10 o
   0 -11   1       15.16       13.25      7.60 o
   1 -11   1       51.27       60.27     13.49 o
   2 -11   1        8.53        3.28      8.24 o
  -5 -10   1       35.23       27.65      7.69 o
  -4 -10   1       12.89       13.21      8.69 o
  -3 -10   1       23.19       34.77      8.11 o
  -2 -10   1        3.97        0.23      5.26 o
  -1 -10   1      101.30       71.05      9.03 o
   0 -10   1        1.86        4.73      5.42 o
   1 -10   1      230.86      206.10     16.23 o
   2 -10   1       52.94       59.89     10.20 o
   3 -10   1        8.86       12.93      9.42 o
  -6  -9   1       34.63       36.30     10.92 o
  -5  -9   1       84.91       93.27     13.77 o
  -4  -9   1        0.01       78.94     15.13 o
  -3  -9   1       80.27       75.04     10.16 o
  -2  -9   1        9.43       13.96      6.95 o
  -1  -9   1      609.39      589.28     27.66 o
   0  -9   1       26.58       22.87      7.27 o
   1  -9   1        7.84        4.79      5.30 o
   2  -9   1        7.37       14.53      8.40 o
   3  -9   1       20.45       17.49      8.43 o
   4  -9   1        2.68       19.19      7.40 o
  -6  -8   1       12.77        8.19      6.74 o
  -5  -8   1      359.72      385.78     12.06 o
  -4  -8   1       33.58       31.40      3.51 o
  -3  -8   1     1191.15     1254.08     39.46 o
  -2  -8   1      203.60      202.91     11.56 o
  -1  -8   1        1.84        3.56      4.78 o
   0  -8   1        4.44        0.24      6.63 o
   1  -8   1        0.11       -0.51      2.04 o
   2  -8   1       16.02       12.60      6.35 o
   3  -8   1       29.29       18.21      8.78 o
   4  -8   1        0.35       -4.06      5.72 o
   5  -8   1        0.73       -3.68      6.27 o
  -7  -7   1      103.84       92.98      9.50 o
  -6  -7   1       13.87       17.09     16.69 o
  -5  -7   1      269.82      306.03     10.55 o
  -4  -7   1      127.02      118.09      6.07 o
  -3  -7   1        2.56        1.86      2.39 o
  -2  -7   1      219.27      214.77     11.55 o
  -1  -7   1       15.61       10.72      5.81 o
   0  -7   1        0.07       -4.90      4.93 o
   1  -7   1        7.52        8.75      2.56 o
   2  -7   1       47.78       47.03      3.12 o
   3  -7   1        0.06       -0.85      4.92 o
   4  -7   1        0.33        5.68      4.36 o
   5  -7   1        6.28        6.14      5.81 o
  -7  -6   1       22.41       20.54      8.92 o
  -6  -6   1      122.45      136.49      8.39 o
  -5  -6   1       13.22       12.85      5.91 o
  -4  -6   1      536.12      540.10     25.27 o
  -3  -6   1       17.69       16.49      2.13 o
  -2  -6   1     1808.29     1865.19     53.76 o
  -1  -6   1      328.28      332.85     15.02 o
   0  -6   1     5015.34     5111.78    131.95 o
   1  -6   1      195.74      197.44      7.30 o
   2  -6   1     2011.95     2071.51     41.20 o
   3  -6   1      331.63      332.10     11.63 o
   4  -6   1      440.36      436.13     14.69 o
   5  -6   1        3.94        8.57      5.91 o
   6  -6   1       21.18       12.41      7.46 o
  -7  -5   1        0.36       -2.20      6.30 o
  -6  -5   1       85.04      101.16     10.20 o
  -5  -5   1       12.88        9.62      3.71 o
  -4  -5   1      101.91      105.69      5.12 o
  -3  -5   1      527.31      458.55     11.57 o
  -2  -5   1      162.69      159.42      5.99 o
  -1  -5   1      352.25      356.21     13.05 o
   1  -5   1     1188.90     1246.90     19.38 o
   2  -5   1     1274.51     1292.58     24.64 o
   3  -5   1      168.65      164.88      6.33 o
   4  -5   1      188.12      190.35      8.14 o
   5  -5   1      146.39      141.87      8.37 o
   6  -5   1       74.85       72.50     10.56 o
  -7  -4   1       67.50       79.52      9.60 o
  -6  -4   1       54.64       61.69      8.30 o
  -5  -4   1       22.70       21.36      4.15 o
  -4  -4   1      136.50      146.78     11.21 o
  -3  -4   1      334.73      315.96      7.36 o
  -2  -4   1        2.81        2.64      1.40 o
  -1  -4   1       88.85       79.44      2.53 o
   0  -4   1      111.49      121.38      6.45 o
   1  -4   1        2.43        2.94      1.33 o
   2  -4   1       56.55       57.07      3.26 o
   3  -4   1      326.88      334.30      8.69 o
   4  -4   1       32.07       28.33      4.11 o
   5  -4   1      105.40      110.68     12.22 o
   6  -4   1       11.00       -3.55     12.33 o
   7  -4   1       14.69       -9.17     27.32 o
  -7  -3   1       10.44        9.94      8.84 o
  -6  -3   1       22.82       23.74      6.12 o
  -5  -3   1        2.77        1.32      4.12 o
  -4  -3   1      167.31      173.66      6.25 o
  -3  -3   1        6.63        9.72      1.66 o
  -2  -3   1      303.44      278.17      4.89 o
  -1  -3   1        4.73        1.99      0.60 o
   0  -3   1       27.39       24.01      0.83 o
   1  -3   1      316.56      301.73      5.11 o
   2  -3   1      758.42      763.80     13.59 o
   3  -3   1      507.69      508.43      8.92 o
   4  -3   1      280.45      276.29     10.23 o
   5  -3   1       20.98       15.42      4.52 o
   6  -3   1       75.49       84.93     16.79 o
   7  -3   1        3.75        2.52     19.52 o
  -7  -2   1       28.92       52.57     11.33 o
  -6  -2   1      260.25      257.75     11.91 o
  -5  -2   1      213.13      235.10      8.85 o
  -4  -2   1      886.06      833.98     17.57 o
  -3  -2   1      361.75      396.22     17.01 o
  -2  -2   1       39.59       39.84      1.83 o
   1  -2   1      957.38      875.64     13.62 o
   2  -2   1      557.05      568.49     12.61 o
   3  -2   1      180.86      181.08      4.85 o
   4  -2   1       12.10        9.72      2.57 o
   5  -2   1        2.07        5.10      6.28 o
   6  -2   1        2.56        6.22     10.18 o
   7  -2   1       22.16       17.66     31.78 o
  -7  -1   1       35.03       23.75     26.85 o
  -6  -1   1      176.20      151.10     12.19 o
  -5  -1   1      203.55      196.00      8.33 o
  -4  -1   1      739.02      779.30     20.12 o
  -3  -1   1     1069.10     1091.28     25.33 o
  -2  -1   1        0.86        0.09      1.48 o
  -1  -1   1     1625.44     1529.03     18.16 o
   2  -1   1     3332.69     3247.12     43.26 o
   3  -1   1      255.50      273.97      9.50 o
   4  -1   1     2935.86     3123.46     69.32 o
   5  -1   1       56.19       49.78      8.87 o
   6  -1   1        0.31       -0.24      6.90 o
   7  -1   1       23.51        5.51     31.72 o
  -7   0   1       29.74       26.70     15.46 o
  -6   0   1     1118.37     1244.97     47.72 o
  -5   0   1        1.04       -3.94      6.79 o
  -4   0   1     4509.06     4847.64    110.48 o
  -3   0   1       64.88       67.06      3.22 o
  -2   0   1    21337.10    22809.62    372.95 o
  -1   0   1      136.52      128.53      2.87 o
   1   0   1      147.67      138.12      4.44 o
   2   0   1    17210.38    18891.64    468.95 o
   3   0   1      793.30      825.13     13.39 o
   4   0   1       23.64       32.31      8.24 o
   5   0   1       38.02       39.70      6.93 o
   6   0   1       34.51       54.10      9.15 o
   7   0   1       37.98       43.92     13.11 o
   8   0   1       48.04       40.03     23.31 o
  -7   1   1       18.98       17.37     14.84 o
  -6   1   1       86.26       70.27     13.74 o
  -5   1   1        9.03       11.87      7.92 o
  -4   1   1     2119.44     2311.29     42.06 o
  -3   1   1      504.21      492.99      8.93 o
  -2   1   1     1603.18     1712.43     22.13 o
  -1   1   1      122.94      118.34      2.07 o
   1   1   1        2.33        4.75      1.63 o
   2   1   1    14723.67    15106.21    247.32 o
   3   1   1       21.61       20.66      2.00 o
   4   1   1      387.86      404.88     14.61 o
   5   1   1        1.24        2.80      4.96 o
   6   1   1        9.49        9.83      9.47 o
   7   1   1        0.11       -0.29     14.94 o
   8   1   1       44.06       51.68     43.43 o
  -7   2   1       44.64       34.71     14.76 o
  -6   2   1       48.99       66.09     12.09 o
  -5   2   1      162.49      166.08     23.12 o
  -4   2   1       18.97       25.66      3.28 o
  -3   2   1      417.26      431.29      8.37 o
  -2   2   1        0.65        2.18      1.68 o
  -1   2   1      797.72      808.38     11.00 o
   0   2   1     3597.40     3288.12     74.68 o
   1   2   1      221.67      210.86      8.19 o
   2   2   1       19.72       23.49      1.70 o
   3   2   1      143.31      152.88      8.44 o
   4   2   1        5.33        3.70      3.14 o
   5   2   1      266.24      289.84     11.80 o
   6   2   1       11.03       34.31     14.20 o
   7   2   1       64.97       68.39     12.12 o
   8   2   1       62.34       58.58     25.76 o
  -7   3   1       17.58       54.33     23.21 o
  -6   3   1        5.61       11.48     11.15 o
  -5   3   1       15.44       26.52      7.84 o
  -4   3   1       54.09       53.97      3.79 o
  -3   3   1       87.03       80.27      5.33 o
  -2   3   1      570.66      533.90      9.20 o
  -1   3   1     3356.63     3674.98     71.10 o
   0   3   1     2918.35     2889.63     66.36 o
   1   3   1     3075.63     3192.10     50.69 o
   2   3   1      461.95      450.95     10.37 o
   3   3   1       65.01       73.45      2.89 o
   4   3   1       53.36       48.74      6.55 o
   5   3   1       45.16       51.77      8.27 o
   6   3   1      128.54      136.15      8.12 o
   7   3   1        3.14       10.67      9.69 o
   8   3   1        1.25      -11.86     16.35 o
  -7   4   1        2.38       13.67     17.20 o
  -6   4   1       16.84       12.78     10.98 o
  -5   4   1      133.90      132.52      7.25 o
  -4   4   1        6.35        3.48      2.11 o
  -3   4   1       33.30       38.89      3.15 o
  -2   4   1      284.30      283.31      5.83 o
  -1   4   1     3484.67     3667.40     52.30 o
   0   4   1      278.51      291.88      9.84 o
   1   4   1     5349.25     5181.86     63.62 o
   2   4   1      451.46      459.64      8.34 o
   3   4   1        7.78       10.17      2.04 o
   4   4   1        1.98        2.55      3.00 o
   5   4   1       36.53       41.05      4.32 o
   6   4   1       21.55       31.83      5.82 o
   7   4   1        7.74        8.11     11.11 o
   8   4   1        3.42        4.54     12.25 o
  -6   5   1        2.68        3.61      9.30 o
  -5   5   1        5.90        0.06      5.49 o
  -4   5   1       13.63        8.69      3.92 o
  -3   5   1      376.16      378.16      9.75 o
  -2   5   1      208.15      210.02      5.64 o
  -1   5   1      426.27      464.66     14.66 o
   0   5   1        9.27        9.97      1.29 o
   1   5   1      686.22      677.66     13.33 o
   2   5   1       25.78       35.63      2.88 o
   3   5   1      278.25      264.03      6.25 o
   4   5   1       26.87       22.89      3.55 o
   5   5   1       52.02       50.22      5.10 o
   6   5   1        0.01        1.41      5.80 o
   7   5   1       20.11       20.68     16.34 o
  -6   6   1       35.45       35.77     13.23 o
  -5   6   1        7.14        9.29      7.94 o
  -4   6   1       17.56       12.48      4.14 o
  -3   6   1       11.84        9.19      2.95 o
  -2   6   1      350.43      301.89     10.66 o
  -1   6   1     1414.74     1453.02     28.76 o
   0   6   1      206.86      219.54      6.65 o
   1   6   1       18.89       17.88      1.47 o
   2   6   1      191.02      172.80      4.77 o
   3   6   1       19.07       19.18      2.78 o
   4   6   1       30.18       32.59      2.61 o
   5   6   1      105.29      109.28     16.32 o
   6   6   1        8.24        8.06      6.72 o
   7   6   1       48.70       47.71      9.55 o
  -5   7   1       15.96       10.38      7.61 o
  -4   7   1       20.49       22.38      6.79 o
  -3   7   1       46.12       57.21      5.62 o
  -2   7   1       70.36       64.29      4.86 o
  -1   7   1        0.92        1.31      1.57 o
   0   7   1       19.90       15.48      1.49 o
   1   7   1        0.09        0.74      0.49 o
   2   7   1       38.35       34.58      2.19 o
   3   7   1       13.88       12.56      2.16 o
   4   7   1       24.47       26.31      3.21 o
   5   7   1       24.68       31.77      5.45 o
   6   7   1        1.30        2.20      5.65 o
   7   7   1       95.50       85.83     10.62 o
  -5   8   1        1.07        6.94      9.46 o
  -4   8   1        0.01       -7.80      7.80 o
  -3   8   1        0.01        1.53      5.21 o
  -2   8   1       28.41       25.82      5.58 o
  -1   8   1        2.96        5.63      2.82 o
   0   8   1        2.34        3.89      0.98 o
   1   8   1        6.94        6.48      5.30 o
   2   8   1       45.44       45.69      1.91 o
   3   8   1       90.98       87.65      3.46 o
   4   8   1       68.07       72.44     19.17 o
   5   8   1      292.92      304.60     12.50 o
   6   8   1       94.32       94.60     10.09 o
   7   8   1      329.42      286.14     13.72 o
  -4   9   1        1.16        0.94      6.62 o
  -3   9   1       11.83       12.98      5.57 o
  -2   9   1        6.10        9.01      5.44 o
  -1   9   1        4.06        6.83      5.84 o
   0   9   1      147.88      131.29      3.93 o
   1   9   1      137.17      139.68     10.22 o
   2   9   1      268.78      251.84     15.77 o
   3   9   1       43.53       41.93      6.80 o
   4   9   1       14.32       12.94      4.01 o
   5   9   1       75.91       85.24     12.30 o
   6   9   1       50.72       47.65     12.94 o
  -3  10   1       12.94        3.30      6.61 o
  -2  10   1       11.35       13.13      6.80 o
  -1  10   1      194.11      219.26     14.95 o
   0  10   1      172.33      162.42     12.61 o
   1  10   1      108.54       98.74     12.79 o
   2  10   1       42.63       36.45      7.61 o
   3  10   1       53.53       49.17     11.42 o
   4  10   1       78.32       64.08     10.01 o
   5  10   1       67.57       90.59     12.83 o
  -2  11   1      102.65      114.79     12.96 o
  -1  11   1        2.74       10.81     11.82 o
   0  11   1        3.66       -2.79      5.33 o
   1  11   1        0.27        0.46      8.50 o
   2  11   1        2.26        7.10      6.46 o
   3  11   1        1.95        2.10      6.06 o
   4  11   1       21.46       23.34      7.14 o
   5  11   1       21.93       18.02      8.69 o
  -1  12   1        1.45       12.25     10.98 o
   0  12   1        1.99        2.56      8.29 o
   1  12   1        0.37        9.47      7.34 o
   2  12   1        7.54       10.30      9.24 o
   3  12   1        0.64       -1.05      6.35 o
  -2 -12   2       54.04       61.39      8.87 o
  -1 -12   2        2.84        5.04      7.85 o
   0 -12   2        7.86       18.78      8.75 o
  -4 -11   2        3.97       11.78      6.82 o
  -3 -11   2       39.79       36.44      9.25 o
  -2 -11   2       33.57       53.86     10.52 o
  -1 -11   2        0.49        3.10      8.01 o
   1 -11   2       16.20       21.32     12.45 o
   2 -11   2        3.93       -1.36      6.21 o
  -5 -10   2       77.79       62.48      9.90 o
  -4 -10   2        1.30        2.51      5.76 o
  -3 -10   2      119.62      119.69     17.00 o
  -2 -10   2       59.48       44.24      7.75 o
  -1 -10   2      156.93      142.81     10.95 o
   0 -10   2       37.43       45.77     11.86 o
   2 -10   2        4.57       10.24     10.75 o
   3 -10   2        0.15       10.81     10.59 o
  -6  -9   2       24.63       29.23     13.56 o
  -5  -9   2      172.23      212.37     19.16 o
  -4  -9   2       49.50       39.63      8.22 o
  -3  -9   2      378.92      385.56     19.87 o
  -2  -9   2       22.71       27.38      6.64 o
  -1  -9   2       35.36       43.30      8.08 o
   0  -9   2        0.00       -1.89      5.52 o
   1  -9   2       21.76       17.36      6.73 o
   2  -9   2        0.00       -1.90     10.48 o
   3  -9   2       26.19       33.56     11.81 o
   4  -9   2        9.53        8.81      6.43 o
  -6  -8   2        0.01        3.30      5.81 o
  -5  -8   2       31.53       31.25      6.36 o
  -4  -8   2       58.71       60.14      9.43 o
  -3  -8   2     1563.79     1605.98     43.13 o
  -2  -8   2       73.78       70.24      7.84 o
  -1  -8   2      670.02      676.28     27.30 o
   0  -8   2      156.81      148.58     11.36 o
   1  -8   2       19.73       17.79      2.28 o
   2  -8   2        3.50        5.20      4.67 o
   3  -8   2        0.33        0.73      4.68 o
   4  -8   2       12.19        8.54      5.55 o
   5  -8   2       10.11        6.85      7.39 o
  -7  -7   2        4.51        3.17      7.13 o
  -6  -7   2        9.09       10.68      5.48 o
  -5  -7   2      340.27      355.31     11.17 o
  -4  -7   2       15.54       18.33      2.89 o
  -3  -7   2       81.64       79.92      5.01 o
  -2  -7   2       19.13       20.06      6.20 o
  -1  -7   2       45.49       36.56      5.63 o
   0  -7   2       47.11       46.28      7.66 o
   1  -7   2        4.15        3.33      1.28 o
   2  -7   2        0.00        2.72      2.54 o
   3  -7   2       57.16       55.85      5.16 o
   4  -7   2       10.20        8.66      4.28 o
   5  -7   2       69.64       81.19      9.75 o
  -7  -6   2        1.37        4.34      8.18 o
  -6  -6   2       65.82       79.39      7.06 o
  -5  -6   2       20.15       18.11      4.23 o
  -4  -6   2      159.36      161.54     12.92 o
  -3  -6   2       11.92       10.76      2.32 o
  -2  -6   2      684.46      712.56     15.53 o
  -1  -6   2        5.41        8.95      3.97 o
   0  -6   2      296.20      294.86     12.50 o
   1  -6   2      192.38      185.00      5.28 o
   2  -6   2       28.69       30.86      2.64 o
   3  -6   2      311.84      325.67     13.75 o
   4  -6   2       25.38       14.74      4.43 o
   5  -6   2      255.31      260.14     12.68 o
   6  -6   2        1.50        3.26      8.77 o
  -7  -5   2        0.83       -0.37      7.22 o
  -6  -5   2       66.71       58.51      6.62 o
  -5  -5   2       20.60       26.68      4.92 o
  -4  -5   2      984.82     1003.86     29.10 o
  -3  -5   2      249.11      246.86      6.14 o
  -2  -5   2     1598.07     1605.16     27.97 o
  -1  -5   2       61.50       60.83     10.34 o
   0  -5   2      982.52     1018.85     22.87 o
   1  -5   2       28.66       26.46      1.61 o
   2  -5   2       80.86       82.98      4.40 o
   3  -5   2      140.11      126.33     18.59 o
   4  -5   2       17.80       17.43      5.21 o
   5  -5   2        0.64        9.56     10.86 o
   6  -5   2       12.81       13.58      7.37 o
  -7  -4   2       18.82       21.15     13.34 o
  -6  -4   2        0.09        4.59      5.92 o
  -5  -4   2        8.52       10.65      4.40 o
  -4  -4   2      125.82      121.16     12.74 o
  -3  -4   2      168.94      157.54      4.73 o
  -2  -4   2       80.42       87.30      3.26 o
  -1  -4   2      187.91      181.53      7.14 o
   0  -4   2      362.19      380.78      6.12 o
   1  -4   2       43.31       41.60      2.39 o
   2  -4   2      129.55      142.80      8.52 o
   3  -4   2      284.50      281.07      7.49 o
   4  -4   2       23.29       27.60      3.58 o
   5  -4   2       74.88       70.71      5.63 o
   6  -4   2        0.47       -3.75      8.72 o
   7  -4   2       12.38        1.07      6.20 o
  -7  -3   2        9.86       18.98      8.14 o
  -6  -3   2      138.50      158.77     12.03 o
  -5  -3   2       41.13       41.82      5.26 o
  -4  -3   2        2.63        1.48      5.31 o
  -3  -3   2       11.20       15.55      1.86 o
  -2  -3   2       83.25       92.25      2.56 o
  -1  -3   2      436.05      464.46      7.12 o
   0  -3   2      253.93      248.83      4.10 o
   1  -3   2      709.86      751.30     11.30 o
   2  -3   2      480.52      470.43      8.85 o
   3  -3   2      583.74      550.36     13.03 o
   4  -3   2        4.71       -2.39      2.90 o
   5  -3   2      194.12      201.78      9.19 o
   6  -3   2       40.72       34.40     12.02 o
   7  -3   2       13.19       17.19     13.77 o
  -7  -2   2       17.89       15.89     11.48 o
  -6  -2   2        2.92        5.94     10.04 o
  -5  -2   2      267.95      275.74     10.32 o
  -4  -2   2      695.71      743.04     16.67 o
  -3  -2   2     1861.80     1911.60     27.77 o
  -2  -2   2     1092.17     1104.46     14.43 o
  -1  -2   2     3748.40     3488.52     49.69 o
   0  -2   2       22.31       27.18      2.70 o
   1  -2   2     1651.07     1439.79     19.74 o
   2  -2   2        4.58        2.27      2.26 o
   3  -2   2      192.12      189.96      7.75 o
   4  -2   2        0.34        3.96      4.18 o
   5  -2   2      221.41      216.46     11.40 o
   6  -2   2      103.07      112.89     18.81 o
   7  -2   2        9.07       10.78     14.54 o
  -7  -1   2        0.81       10.82     13.05 o
  -6  -1   2      142.28      134.47      8.12 o
  -5  -1   2       66.72       63.65      7.23 o
  -4  -1   2       10.56       11.56      2.68 o
  -3  -1   2      936.41      949.55     15.11 o
  -2  -1   2     1450.13     1356.00     19.87 o
  -1  -1   2     5962.54     5749.77    152.61 o
   1  -1   2     6417.09     6193.15    121.56 o
   2  -1   2     1194.20     1070.43     32.90 o
   3  -1   2      767.96      750.86     12.72 o
   4  -1   2     1121.01     1206.63     22.32 o
   5  -1   2       30.61       36.78      6.81 o
   6  -1   2      379.25      386.64     20.08 o
   7  -1   2       43.35       67.86     32.17 o
  -7   0   2       10.67       17.84     17.59 o
  -6   0   2      765.08      821.34     32.44 o
  -5   0   2        0.71        6.48      4.69 o
  -4   0   2     1292.51     1348.39     27.12 o
  -3   0   2       20.98       17.91      5.35 o
  -2   0   2     1495.37     1545.85     23.28 o
  -1   0   2      201.63      208.21      3.61 o
   2   0   2    16163.67    16320.48    355.71 o
   3   0   2      398.75      451.68      8.32 o
   4   0   2     2068.21     2125.76     34.71 o
   5   0   2      696.35      740.23     20.97 o
   6   0   2       83.02       99.57      9.65 o
   7   0   2       56.84       67.19     14.17 o
   8   0   2        0.17       11.33     20.71 o
  -7   1   2        0.04      -14.69     14.69 o
  -6   1   2      376.75      361.44     17.93 o
  -5   1   2       57.06       53.17      4.32 o
  -4   1   2      572.61      648.88     24.23 o
  -3   1   2      302.43      327.67      7.06 o
  -2   1   2       25.35       23.24      1.53 o
   0   1   2     5132.17     4702.51     79.72 o
   1   1   2       18.60       18.69      1.56 o
   2   1   2      159.24      141.80      3.68 o
   3   1   2       34.17       29.02      2.01 o
   4   1   2     2681.41     2801.39     59.31 o
   5   1   2       32.23       35.37      6.66 o
   6   1   2      100.01       84.26     12.86 o
   7   1   2        7.39        5.23     11.46 o
   8   1   2        2.13       14.17     18.37 o
  -7   2   2        9.75       14.40     19.94 o
  -6   2   2        3.13        3.64     12.63 o
  -5   2   2        9.35       10.68      4.34 o
  -4   2   2       27.16       32.96      3.63 o
  -3   2   2        6.01        9.69      3.04 o
  -2   2   2      100.39       99.74      2.58 o
  -1   2   2       83.15       82.08      2.95 o
   1   2   2      142.38      138.60     10.86 o
   2   2   2     1809.23     1751.34     26.49 o
   3   2   2      150.19      146.63      4.41 o
   4   2   2       15.24       25.09      3.52 o
   5   2   2        0.00        7.75      6.54 o
   6   2   2       54.41       60.44      8.02 o
   7   2   2       30.16       32.95     10.28 o
   8   2   2        0.94       -0.25     18.87 o
  -7   3   2       37.57       30.84     15.22 o
  -6   3   2       28.51       51.07     12.95 o
  -5   3   2       65.19       92.23     10.94 o
  -4   3   2       80.39       83.18      4.06 o
  -3   3   2       17.43       16.97      2.12 o
  -2   3   2       46.02       45.42      2.14 o
  -1   3   2      668.89      675.74     11.86 o
   0   3   2       33.92       39.11      2.29 o
   1   3   2      852.44      852.83     15.50 o
   2   3   2       97.91      113.05      3.02 o
   3   3   2        2.84        7.20      1.95 o
   4   3   2      168.10      157.67      5.58 o
   5   3   2       24.77       33.75      6.27 o
   6   3   2        0.86        2.25      7.19 o
   7   3   2       14.26        8.12     10.05 o
   8   3   2        0.79        7.25     16.22 o
  -7   4   2      120.78      111.22     20.03 o
  -6   4   2        1.84        7.83     16.39 o
  -5   4   2       88.65      106.48      9.13 o
  -4   4   2        1.49        1.85      2.30 o
  -3   4   2       86.72       92.99      3.90 o
  -2   4   2        7.75       14.51      1.66 o
  -1   4   2      673.08      658.06     12.92 o
   0   4   2       63.87       66.58      3.84 o
   1   4   2     1182.64     1169.84     19.58 o
   2   4   2        0.20        0.49      1.59 o
   3   4   2       48.27       47.11      2.76 o
   4   4   2        0.34       -1.87      2.42 o
   5   4   2       12.46       10.35      6.48 o
   6   4   2        1.04       -4.93      5.12 o
   7   4   2        1.60        9.32      7.16 o
   8   4   2       29.17       30.64     15.94 o
  -6   5   2        3.94       29.96     23.92 o
  -5   5   2       71.69       62.52      5.39 o
  -4   5   2       57.93       55.61      4.36 o
  -3   5   2      262.46      279.08      7.08 o
  -2   5   2      131.22      123.37      6.84 o
  -1   5   2       92.67       89.71      7.90 o
   0   5   2        4.69        3.83      1.25 o
   1   5   2      989.08     1057.08     20.14 o
   2   5   2      175.17      167.41      4.28 o
   3   5   2      899.14      927.31     21.92 o
   4   5   2        4.53        9.70      3.59 o
   5   5   2        3.25        5.60      5.56 o
   6   5   2        0.07       -2.26      5.75 o
   7   5   2        9.12       23.89     19.65 o
  -6   6   2        3.16        3.39     15.83 o
  -5   6   2       46.96       31.65      8.55 o
  -4   6   2        0.13       -2.89      4.35 o
  -3   6   2        6.83       15.45      7.33 o
  -2   6   2        4.77        4.33      2.62 o
  -1   6   2     1579.77     1623.17     34.45 o
   0   6   2      399.50      426.77     11.98 o
   1   6   2     3726.69     3871.89     77.70 o
   2   6   2      350.59      344.20      8.08 o
   3   6   2      444.44      425.39     10.37 o
   4   6   2      265.03      254.52     37.73 o
   5   6   2       58.32       54.81      4.47 o
   6   6   2       39.11       44.25      6.51 o
   7   6   2        5.53        6.07      7.49 o
  -5   7   2        1.46       -1.99     13.96 o
  -4   7   2       20.83       36.07      8.14 o
  -3   7   2        1.05        1.26      6.25 o
  -2   7   2      169.37      166.33     10.86 o
  -1   7   2       87.31       93.63      5.02 o
   0   7   2       15.62       19.82      1.68 o
   1   7   2        0.15        0.74      1.26 o
   2   7   2      119.82      125.21     10.48 o
   3   7   2        1.29        1.41      2.14 o
   4   7   2        7.99       10.30      2.63 o
   5   7   2       44.74       40.93      5.75 o
   6   7   2        6.98        9.67     12.32 o
   7   7   2        0.00        6.98      8.57 o
  -5   8   2       44.82       45.67     20.59 o
  -4   8   2        9.53       16.97      6.36 o
  -3   8   2        6.00       11.05      4.90 o
  -2   8   2        1.96        0.27      5.06 o
  -1   8   2       26.79       24.93      3.04 o
   0   8   2      242.74      233.68      6.22 o
   1   8   2       65.84       65.35      2.76 o
   2   8   2       54.90       55.86      3.29 o
   3   8   2        0.41        0.81      1.71 o
   4   8   2        5.45        7.40     12.70 o
   5   8   2        0.00       -0.38     12.33 o
   6   8   2       67.71       70.56     10.92 o
   7   8   2      128.30      126.33     10.85 o
  -4   9   2       28.93       30.97      7.28 o
  -3   9   2       11.44       17.09      4.97 o
  -2   9   2       62.52       71.11     11.14 o
  -1   9   2        0.14        1.27      6.38 o
   0   9   2       69.52       53.19      3.18 o
   1   9   2        6.21        8.09      6.23 o
   2   9   2       10.36       10.65      1.42 o
   3   9   2      142.60      143.91      6.47 o
   4   9   2       16.81       18.08      4.34 o
   5   9   2        2.64        6.15      5.27 o
   6   9   2       33.13       22.97      7.30 o
  -3  10   2       43.07       36.32      5.97 o
  -2  10   2      126.25      143.24     15.88 o
  -1  10   2       95.18      110.72     13.29 o
   0  10   2       28.88       42.65      9.29 o
   1  10   2        5.60        5.43      5.65 o
   2  10   2       53.38       55.35      8.71 o
   3  10   2       11.79       15.19      6.35 o
   4  10   2       93.66       83.73     11.75 o
   5  10   2       10.87       26.09     12.46 o
   6  10   2       10.70       22.31     13.87 o
  -2  11   2       67.96       58.70     10.22 o
   1  11   2        0.14        2.76      5.73 o
   2  11   2       23.33       20.21      8.30 o
   3  11   2        1.00       13.33     10.48 o
   4  11   2       19.25       29.99     12.21 o
   5  11   2       39.47       37.99     13.62 o
   0  12   2        0.11        5.71      6.32 o
   1  12   2        6.11        8.05      5.95 o
   2  12   2        1.39       -2.57      8.08 o
   3  12   2        2.25       -8.08      8.08 o
  -2 -12   3        3.94       -4.49      6.80 o
  -1 -12   3        0.40        9.83      6.33 o
   0 -12   3       16.81       44.21     11.74 o
  -4 -11   3        1.12       -3.48      6.14 o
  -3 -11   3        7.31       15.60      8.33 o
  -2 -11   3        4.99        5.27      7.00 o
  -1 -11   3        3.65        3.05      7.00 o
   0 -11   3       80.09       99.48     12.48 o
   1 -11   3       17.33        9.91      9.91 o
   2 -11   3        0.06        1.13     10.20 o
  -5 -10   3        9.56        5.75      7.27 o
  -4 -10   3        4.26       26.13     10.89 o
  -3 -10   3        0.94       -2.89      7.40 o
  -2 -10   3        0.57       -5.38      5.59 o
  -1 -10   3       53.76       55.77      8.19 o
   0 -10   3       50.45       51.15      9.19 o
   1 -10   3       25.80       20.07      6.98 o
   2 -10   3        3.22       -7.28      9.60 o
   3 -10   3        5.47       18.33      8.80 o
  -5  -9   3       12.75       17.22      8.86 o
  -4  -9   3       60.84       59.86      9.79 o
  -3  -9   3      101.96      112.94     11.06 o
  -2  -9   3       79.46       84.28      8.24 o
  -1  -9   3       14.14       13.69      5.91 o
   0  -9   3       23.65       23.71      5.72 o
   1  -9   3       82.25       53.20     30.64 o
   2  -9   3       28.00       40.80      9.37 o
   3  -9   3       14.46        4.51      9.32 o
   4  -9   3        6.98       15.22      6.88 o
  -6  -8   3        7.38        6.04      8.90 o
  -5  -8   3        2.21        6.81      5.66 o
  -4  -8   3        6.74        9.41      8.77 o
  -3  -8   3      404.52      391.82     15.96 o
  -2  -8   3      193.17      219.81     14.76 o
  -1  -8   3     1800.65     1801.89     57.55 o
   0  -8   3       71.97       66.83      7.10 o
   1  -8   3       32.06       29.47      5.52 o
   2  -8   3       13.23        7.43      5.02 o
   3  -8   3       53.39       56.58      6.53 o
   4  -8   3       13.98       10.53      5.74 o
   5  -8   3        0.78        3.81      7.29 o
  -6  -7   3        0.97      -10.94     10.94 o
  -5  -7   3       77.07       82.60     10.99 o
  -4  -7   3       28.02       21.36      5.09 o
  -3  -7   3      427.95      393.99      9.81 o
  -2  -7   3        2.24        0.99      5.63 o
  -1  -7   3       35.10       34.88      5.12 o
   0  -7   3       20.85       27.26      6.03 o
   1  -7   3       83.35       91.76      4.12 o
   2  -7   3       29.77       28.98      2.87 o
   3  -7   3       34.62       37.71      6.63 o
   4  -7   3        5.25        3.85      4.50 o
   5  -7   3        0.01        3.10      7.49 o
  -7  -6   3        2.70        2.34      7.98 o
  -6  -6   3       76.68       74.99      9.70 o
  -5  -6   3        4.44        4.45      3.72 o
  -4  -6   3      320.21      311.58     11.97 o
  -3  -6   3       44.15       44.46      3.53 o
  -2  -6   3      348.64      328.83     16.21 o
  -1  -6   3        0.34       -3.67     11.08 o
   0  -6   3      230.83      212.78     11.72 o
   1  -6   3       13.17        8.10      2.07 o
   2  -6   3      178.69      165.74      7.30 o
   3  -6   3       11.62        7.39      3.08 o
   4  -6   3      281.83      294.54     11.33 o
   5  -6   3        9.54       18.78     19.70 o
   6  -6   3       81.13       71.13     10.35 o
  -7  -5   3       37.19       44.23     10.77 o
  -6  -5   3       94.94       82.08      7.40 o
  -5  -5   3      153.57      163.09      8.08 o
  -4  -5   3        0.61        6.75      3.08 o
  -3  -5   3      372.26      347.35      9.07 o
  -2  -5   3      116.00       93.60      3.56 o
  -1  -5   3        1.35        1.89      3.57 o
   0  -5   3      291.51      264.50      6.44 o
   1  -5   3        0.51       -1.23      1.46 o
   2  -5   3       36.77       33.08      3.08 o
   3  -5   3       14.29       24.44      3.75 o
   4  -5   3        1.69        7.79      4.02 o
   5  -5   3       23.79       34.89      6.99 o
   6  -5   3        9.51        9.54      7.36 o
  -7  -4   3        1.12        0.29     10.48 o
  -6  -4   3        0.26        9.00      6.09 o
  -5  -4   3       28.72       22.43      4.48 o
  -4  -4   3      415.49      418.56     10.97 o
  -3  -4   3       47.94       45.94      2.36 o
  -2  -4   3      732.40      795.10     16.87 o
  -1  -4   3      160.80      148.94      3.24 o
   0  -4   3       10.95       14.39      1.45 o
   1  -4   3       41.54       43.58      1.89 o
   2  -4   3       23.59       23.42      2.52 o
   3  -4   3        7.24        7.06      2.88 o
   4  -4   3       87.98       85.45     11.99 o
   5  -4   3       33.43       35.70      4.95 o
   6  -4   3        0.31       -3.19      9.17 o
   7  -4   3        0.45       17.22     18.40 o
  -7  -3   3       38.25       36.16     10.98 o
  -6  -3   3       83.67       76.12      8.42 o
  -5  -3   3       93.20       96.76      5.83 o
  -4  -3   3       35.96       50.43      6.88 o
  -3  -3   3       48.90       54.89      2.91 o
  -2  -3   3     1063.36     1071.61     15.96 o
  -1  -3   3     1006.61      997.21     14.67 o
   0  -3   3      831.59      794.02     11.30 o
   1  -3   3      222.58      206.13      7.81 o
   2  -3   3      170.49      164.71      4.28 o
   3  -3   3        0.49        1.66      5.21 o
   4  -3   3       30.33       34.97      5.92 o
   5  -3   3       91.09       94.15      7.07 o
   6  -3   3        0.43        8.55      7.75 o
   7  -3   3       18.30        5.26     13.74 o
  -7  -2   3        5.37       19.80     22.96 o
  -6  -2   3        0.01        5.50      5.21 o
  -5  -2   3        4.30        4.41      5.41 o
  -4  -2   3      531.12      533.16     12.88 o
  -3  -2   3      201.62      210.13      5.52 o
  -2  -2   3     1554.55     1605.68     22.40 o
  -1  -2   3     1803.48     1905.32     26.09 o
   0  -2   3      149.33      149.60      3.69 o
   1  -2   3      358.59      425.10      7.31 o
   2  -2   3     1301.07     1261.87     20.02 o
   3  -2   3        0.33       -0.74      3.12 o
   4  -2   3      401.36      397.97     10.76 o
   5  -2   3        2.81        7.90      5.71 o
   6  -2   3       68.12       74.76     12.69 o
   7  -2   3        1.01       36.63     41.69 o
  -7  -1   3       55.84       31.91     13.04 o
  -6  -1   3       68.40       63.91      6.41 o
  -5  -1   3      361.66      358.47      9.52 o
  -4  -1   3      586.40      610.21     14.39 o
  -3  -1   3      289.84      281.71      5.92 o
  -2  -1   3     1222.52     1163.10     15.44 o
  -1  -1   3      631.53      615.86     10.34 o
   1  -1   3      446.36      437.37     26.05 o
   2  -1   3       79.31       98.29      2.83 o
   3  -1   3       87.11       90.77      6.89 o
   4  -1   3        0.16        4.85      6.29 o
   5  -1   3      107.74      113.03     11.99 o
   6  -1   3      132.54      141.58     20.43 o
   7  -1   3       26.94       35.93     10.41 o
  -7   0   3        8.16       40.25     18.49 o
  -6   0   3        2.16        0.22      7.42 o
  -5   0   3       10.63       10.32      2.49 o
  -4   0   3       42.87       33.74      5.05 o
  -3   0   3      745.06      786.83     11.85 o
  -2   0   3      125.10      139.38      3.24 o
  -1   0   3     1157.52     1171.97     17.56 o
   0   0   3      444.64      434.54      7.23 o
   1   0   3     3787.92     3706.60     46.45 o
   2   0   3     3274.18     3423.74     43.47 o
   3   0   3     3319.61     3659.06     49.61 o
   4   0   3     5195.76     5546.72     83.01 o
   5   0   3       29.72       27.36      3.93 o
   6   0   3      105.19      100.21     18.18 o
   7   0   3        0.74       10.65     11.45 o
   8   0   3       56.06       39.34     37.70 o
  -7   1   3       14.84       30.60     17.34 o
  -6   1   3       66.07       79.22     14.74 o
  -5   1   3      173.83      188.71      8.97 o
  -4   1   3       31.96       33.32      2.98 o
  -3   1   3       49.53       58.16      3.93 o
  -2   1   3      134.67      116.38      7.13 o
  -1   1   3      130.66      141.94      3.14 o
   1   1   3     1302.78     1276.16     20.84 o
   2   1   3     5795.96     5729.19     89.38 o
   3   1   3       40.83       48.76      2.96 o
   4   1   3       41.89       47.90      3.07 o
   5   1   3        2.05        4.03      3.63 o
   6   1   3      172.86      162.32     16.36 o
   7   1   3       40.47       22.55     11.04 o
   8   1   3        0.20       42.51     42.69 o
  -7   2   3       13.09       19.63     20.34 o
  -6   2   3        0.35       -2.30     12.45 o
  -5   2   3       30.33       19.21      7.45 o
  -4   2   3        9.29        5.47      9.17 o
  -3   2   3      168.02      162.36      5.02 o
  -2   2   3       62.86       66.32      1.98 o
  -1   2   3      119.14      108.48      2.48 o
   0   2   3     1223.64     1257.02     40.24 o
   1   2   3      119.47      117.98      4.30 o
   2   2   3       71.83       68.13      2.35 o
   3   2   3      510.77      461.50      9.20 o
   4   2   3       87.00       84.28      4.39 o
   5   2   3       14.57       10.77      3.49 o
   6   2   3       37.00       38.12     10.88 o
   7   2   3        1.38       12.05     11.94 o
   8   2   3        0.00       43.85     33.90 o
  -7   3   3       62.40       69.76     19.34 o
  -6   3   3        5.03        2.99     10.06 o
  -5   3   3      340.13      362.41     15.03 o
  -4   3   3        1.00        2.56      2.96 o
  -3   3   3      452.46      462.36      9.25 o
  -2   3   3       19.56       14.91      1.53 o
  -1   3   3      201.61      192.72      4.49 o
   0   3   3     1645.55     1457.26     39.57 o
   1   3   3      291.36      264.21      6.20 o
   2   3   3     1848.82     1789.75     30.85 o
   3   3   3     1088.92     1073.28     17.89 o
   4   3   3       54.25       53.89      3.50 o
   5   3   3       88.05       72.31      5.75 o
   6   3   3       34.18       35.16      8.14 o
   7   3   3        7.22       -0.82      8.93 o
   8   3   3        3.14       19.67     24.88 o
  -6   4   3        9.98       32.76     13.86 o
  -5   4   3        5.71       -4.90      6.78 o
  -4   4   3       64.27       63.43      3.21 o
  -3   4   3       62.92       61.43      3.44 o
  -2   4   3      157.13      154.70      4.05 o
  -1   4   3      319.91      311.59      6.92 o
   0   4   3      970.87     1071.62     22.03 o
   1   4   3      986.43     1009.88     21.60 o
   2   4   3     1164.72     1188.68     18.84 o
   3   4   3     1404.26     1419.46     55.06 o
   4   4   3      163.40      138.38     11.07 o
   5   4   3        4.58        0.15     11.98 o
   6   4   3       11.46       25.36      9.56 o
   7   4   3       10.31       24.71     10.98 o
   8   4   3        7.32       21.85     21.78 o
  -6   5   3        2.59       18.60     20.11 o
  -5   5   3       75.01       72.27      7.43 o
  -4   5   3       24.40       36.03      5.11 o
  -3   5   3       25.02       24.39      3.13 o
  -2   5   3       25.31       29.90      2.41 o
  -1   5   3      198.87      238.95      6.67 o
   0   5   3      103.44      118.29      5.19 o
   1   5   3      378.30      401.37     11.85 o
   2   5   3       14.60       17.43      1.66 o
   3   5   3      720.98      687.43     23.38 o
   4   5   3      253.84      230.57      6.80 o
   5   5   3      134.43      138.74      7.11 o
   6   5   3       38.40       31.69      5.78 o
   7   5   3        1.41        2.01      8.63 o
  -6   6   3        3.20       -3.33     26.82 o
  -5   6   3        9.57       -7.04      9.08 o
  -4   6   3        0.45       -0.73      4.76 o
  -3   6   3      108.41      103.38     13.95 o
  -2   6   3        0.23        3.22      2.22 o
  -1   6   3      136.95      132.09      4.70 o
   0   6   3       11.78       12.70      4.13 o
   1   6   3      922.33      943.20     23.64 o
   2   6   3      245.19      249.74      6.73 o
   3   6   3      424.12      431.52     10.96 o
   4   6   3       91.14       87.42     15.77 o
   5   6   3       21.37       24.52      6.74 o
   6   6   3       25.53       31.22      5.25 o
   7   6   3        1.77        7.80      6.58 o
  -5   7   3        0.48       -5.46     15.66 o
  -4   7   3       10.33       17.66      7.11 o
  -3   7   3       52.24       45.73      5.27 o
  -2   7   3        0.04        6.21      4.79 o
  -1   7   3        2.19        1.32      2.40 o
   0   7   3        5.30        5.01      2.27 o
   1   7   3       76.81       90.84      4.51 o
   2   7   3        2.26        3.90      4.30 o
   3   7   3       87.69       83.98      4.01 o
   4   7   3       63.50       61.24     19.10 o
   5   7   3       11.44       12.16      5.20 o
   6   7   3       68.06       47.67     33.97 o
   7   7   3        4.13        5.39      7.26 o
  -5   8   3       54.28       55.74     17.22 o
  -4   8   3       13.10       13.01      5.67 o
  -3   8   3      109.50      124.97      8.21 o
  -2   8   3        5.10        4.42      4.42 o
  -1   8   3        0.07       -0.77      3.13 o
   0   8   3       24.82       23.83      1.99 o
   1   8   3       18.72       19.14      2.72 o
   2   8   3      170.34      171.12      6.99 o
   3   8   3       49.29       48.05      3.35 o
   4   8   3      102.31      101.55      6.61 o
   5   8   3       18.35       24.70     24.00 o
   6   8   3       24.07       38.97     21.18 o
   7   8   3      117.33      137.00     14.93 o
  -4   9   3       58.37       73.34     12.33 o
  -3   9   3       38.64       27.76      5.23 o
  -2   9   3       15.74       28.00      6.79 o
  -1   9   3       19.03       11.98      6.62 o
   0   9   3       31.29       39.10      3.11 o
   1   9   3       42.95       43.93      5.94 o
   2   9   3      217.99      212.07      8.14 o
   3   9   3       29.26       31.71      4.11 o
   4   9   3      408.70      418.15     12.94 o
   5   9   3       74.84       83.64      7.19 o
   6   9   3       51.14       58.77      8.44 o
  -3  10   3      100.45       93.96      8.93 o
  -2  10   3        8.26        7.53      7.53 o
  -1  10   3       17.91       22.36      8.65 o
   0  10   3      104.62       91.70     10.36 o
   1  10   3       25.96       25.01      7.37 o
   2  10   3      318.74      318.50     18.14 o
   3  10   3       29.39       22.03      7.34 o
   4  10   3       34.00       24.24     10.11 o
   5  10   3       14.48       20.38     12.18 o
   6  10   3       24.00       36.60     14.56 o
  -2  11   3      109.31       90.53     10.90 o
  -1  11   3       23.11       24.73      9.46 o
   0  11   3      326.65      342.62     23.06 o
   1  11   3       62.18       70.97      9.92 o
   2  11   3      109.66      115.37     13.64 o
   3  11   3        4.14       -2.56      6.77 o
   4  11   3        4.73        6.68      6.49 o
   5  11   3        2.22       -5.83      7.75 o
  -1  12   3        0.75        8.02      5.51 o
   0  12   3        5.89        1.91      6.80 o
   1  12   3        0.84       -2.75      7.38 o
   2  12   3        2.41        2.12     17.17 o
   3  12   3        2.02       -3.17     11.22 o
   4  12   3        0.25       -4.22      7.83 o
  -3 -11   4        0.35        7.88      6.41 o
  -2 -11   4        0.00       -6.23      6.23 o
   0 -11   4       51.60       66.21      9.33 o
   1 -11   4        0.24        8.06      7.89 o
   2 -11   4       42.66       54.95     10.51 o
  -4 -10   4       45.32       73.95     10.91 o
  -3 -10   4       10.72       11.05      9.36 o
  -2 -10   4        1.69       -1.64      5.53 o
  -1 -10   4        0.60        7.58      8.24 o
   0 -10   4        0.02        0.00      2.32 o
   1 -10   4        2.81        6.41      8.61 o
   2 -10   4        5.10       -3.92      9.81 o
   3 -10   4        4.81       -8.31      8.31 o
  -5  -9   4       14.62        9.90      5.72 o
  -4  -9   4       15.86       19.45      8.24 o
  -3  -9   4        3.34        1.95     10.30 o
  -2  -9   4       87.13       95.55     11.76 o
  -1  -9   4       13.52       11.04      6.62 o
   0  -9   4        0.26       17.59      8.27 o
   1  -9   4      254.48      282.56     16.91 o
   2  -9   4      124.95      147.77     12.61 o
   4  -9   4        0.11        4.30      6.07 o
  -6  -8   4        2.08       -6.30      6.30 o
  -5  -8   4       23.61       35.51      6.83 o
  -4  -8   4       38.77       31.74     12.88 o
  -3  -8   4       41.45       39.45     12.25 o
  -2  -8   4       16.21       22.15      8.93 o
  -1  -8   4     1898.96     1942.47     62.38 o
   0  -8   4       51.97       64.29      6.71 o
   1  -8   4     1099.51     1096.62     33.55 o
   2  -8   4      283.44      308.73     11.32 o
   3  -8   4        2.07        7.33      9.14 o
   4  -8   4       47.91       43.51      5.95 o
   5  -8   4       45.74       38.49      7.69 o
  -6  -7   4       25.01       33.50      8.91 o
  -5  -7   4        8.41       13.01      7.37 o
  -4  -7   4        0.65        0.79      7.73 o
  -3  -7   4      459.39      483.61     18.46 o
  -2  -7   4       77.10       75.37      2.55 o
  -1  -7   4      231.91      229.20     12.77 o
   0  -7   4       17.57       22.05      8.12 o
   1  -7   4       18.37       17.92      1.43 o
   2  -7   4       16.22       20.24      4.21 o
   3  -7   4        6.10        1.54      3.79 o
   4  -7   4        2.58        1.35      4.92 o
   5  -7   4       16.70       19.10      5.93 o
  -6  -6   4       97.42       93.20     11.18 o
  -5  -6   4        7.82       16.02      5.55 o
  -4  -6   4       13.85       11.41      6.86 o
  -3  -6   4       34.76       34.46      3.55 o
  -2  -6   4       26.28       26.07      2.15 o
  -1  -6   4        0.64        2.39      2.67 o
   0  -6   4       21.63       21.59      1.38 o
   1  -6   4      114.52       99.62      4.97 o
   2  -6   4       17.82       14.35      1.85 o
   3  -6   4       14.65       17.55      4.65 o
   4  -6   4        4.38        5.56      3.75 o
   5  -6   4       58.26       56.57     13.32 o
   6  -6   4       14.51       41.07     43.62 o
  -7  -5   4        8.04        0.91     20.05 o
  -6  -5   4       16.14       11.95     10.06 o
  -5  -5   4       17.42       21.05      5.63 o
  -4  -5   4        4.92        2.87      3.22 o
  -3  -5   4       80.49       81.95      3.93 o
  -2  -5   4      203.80      208.55     11.73 o
  -1  -5   4      154.67      139.29      3.37 o
   0  -5   4       31.45       24.98      4.20 o
   1  -5   4        0.40        2.98      1.36 o
   2  -5   4      145.23      142.73      9.17 o
   3  -5   4      166.97      160.38     11.29 o
   4  -5   4        0.19        2.08      7.51 o
   5  -5   4       62.48       64.22      7.93 o
   6  -5   4       18.42       13.20      8.38 o
  -7  -4   4        0.03        9.86     13.83 o
  -6  -4   4       16.67       14.22     10.48 o
  -5  -4   4        1.80        8.42      4.40 o
  -4  -4   4        3.11       21.56      8.88 o
  -3  -4   4       65.74       66.37      3.16 o
  -2  -4   4     1730.86     1742.25     27.29 o
  -1  -4   4      100.92       93.94      2.96 o
   0  -4   4      244.64      264.85      5.77 o
   1  -4   4       17.05       16.37      1.41 o
   2  -4   4       62.53       65.94      3.51 o
   3  -4   4      129.57      116.38      7.93 o
   4  -4   4        2.00        4.69      3.34 o
   5  -4   4       38.64       44.72      6.42 o
   6  -4   4        1.62       -6.90      9.58 o
   7  -4   4        4.12       -0.38     10.12 o
  -7  -3   4        0.48      -10.53     11.15 o
  -6  -3   4        0.14       -0.54      4.09 o
  -5  -3   4       34.56       34.48      4.30 o
  -4  -3   4      660.43      659.05     31.15 o
  -3  -3   4       25.38       23.43      3.81 o
  -2  -3   4        4.87        8.41      1.68 o
  -1  -3   4      107.19       99.87      3.49 o
   0  -3   4      209.79      240.36      7.45 o
   1  -3   4      206.70      209.17      5.08 o
   2  -3   4       14.72       17.52      3.90 o
   3  -3   4        2.28        0.90      3.49 o
   4  -3   4        3.04        3.54      2.92 o
   5  -3   4       15.84       14.70      4.32 o
   6  -3   4       75.58       94.09     15.16 o
   7  -3   4        4.18       -4.24     10.08 o
  -7  -2   4       18.99       36.27     38.47 o
  -6  -2   4       62.09       79.16     10.59 o
  -5  -2   4      100.32       86.40     17.17 o
  -4  -2   4      172.92      165.54      6.23 o
  -3  -2   4      274.42      264.70      7.64 o
  -2  -2   4     2373.13     2499.07     34.99 o
  -1  -2   4     4991.26     4716.22     67.99 o
   0  -2   4     5220.64     5168.38     59.19 o
   1  -2   4     7470.35     7349.06     90.05 o
   2  -2   4     1894.04     1921.71     26.20 o
   3  -2   4     1859.18     1831.42     31.40 o
   4  -2   4       44.46       41.61      3.62 o
   5  -2   4      515.65      514.76     17.58 o
   6  -2   4       74.47      105.76     18.91 o
   7  -2   4       98.64      116.07     13.35 o
  -7  -1   4      142.66      125.38     17.98 o
  -6  -1   4      144.70      134.93     13.69 o
  -5  -1   4       91.14       92.07      5.16 o
  -4  -1   4      136.14      137.73      8.36 o
  -3  -1   4      152.86      159.10      7.57 o
  -2  -1   4        1.57        3.06      1.30 o
  -1  -1   4     1848.18     1860.46     30.99 o
   0  -1   4       69.00       76.26      2.20 o
   1  -1   4     1123.29     1111.87     15.47 o
   2  -1   4        3.55        2.20      3.79 o
   3  -1   4     2626.00     2721.65     35.56 o
   4  -1   4      579.94      593.07     16.58 o
   5  -1   4      332.27      326.53     12.15 o
   6  -1   4      891.08      950.39     31.47 o
   7  -1   4       11.20       13.80     13.11 o
  -7   0   4       92.89       97.93     14.68 o
  -6   0   4       41.72       24.39      9.54 o
  -5   0   4      274.66      262.59      7.99 o
  -4   0   4        7.88        4.27      1.46 o
  -3   0   4     1229.63     1256.36     22.23 o
  -2   0   4       19.01       18.37      1.09 o
  -1   0   4       38.50       40.06      1.77 o
   0   0   4       24.30       28.45      1.36 o
   1   0   4     2157.79     2197.71     25.50 o
   2   0   4      418.07      423.14      7.08 o
   3   0   4      136.91      133.65      4.13 o
   4   0   4     2330.81     2455.41     52.24 o
   5   0   4       80.74       82.81     12.00 o
   6   0   4     1150.42     1296.16     54.91 o
   7   0   4      122.82      154.39     16.09 o
   8   0   4       13.99       -6.94     29.71 o
  -7   1   4       49.20       88.46     20.21 o
  -6   1   4       69.58       80.06     11.55 o
  -5   1   4       38.28       39.39      4.52 o
  -4   1   4       91.61       97.26      9.06 o
  -3   1   4       33.94       44.17      9.77 o
  -2   1   4      407.82      411.28     18.71 o
  -1   1   4     2556.76     2868.39     58.72 o
   0   1   4      750.02      762.32     13.20 o
   1   1   4       64.23       34.51      1.84 o
   2   1   4      326.44      322.69      5.80 o
   3   1   4      625.28      647.80     10.61 o
   4   1   4      267.23      273.03      8.16 o
   5   1   4        5.11        7.93      3.24 o
   6   1   4       95.50       90.15     18.75 o
   7   1   4       21.51       31.57     10.50 o
   8   1   4       13.73       11.84     32.37 o
  -6   2   4        5.86       -3.46      9.30 o
  -5   2   4       70.47       65.14      7.06 o
  -4   2   4       65.28       57.96      3.18 o
  -3   2   4      684.97      757.55     23.95 o
  -2   2   4      409.26      384.19     13.89 o
  -1   2   4      884.10      834.30     31.19 o
   0   2   4       48.96       28.30      4.54 o
   1   2   4       65.93       57.53      2.99 o
   2   2   4        0.35        0.35      1.37 o
   3   2   4      128.12      117.80      4.14 o
   4   2   4        1.12        7.56      2.67 o
   5   2   4       69.92       71.50      4.27 o
   6   2   4       66.24       73.44      9.93 o
   7   2   4       21.29       19.85     17.44 o
   8   2   4       33.05       59.31     40.96 o
  -7   3   4        0.72       32.40     26.06 o
  -6   3   4       75.41       69.78     17.23 o
  -5   3   4      158.81      143.20     13.94 o
  -4   3   4      188.46      209.40      8.14 o
  -3   3   4      347.43      364.85      8.31 o
  -2   3   4      179.96      170.91      4.23 o
  -1   3   4       12.37       30.26      6.60 o
   0   3   4      177.28      153.76      5.10 o
   1   3   4       82.98       78.76      3.77 o
   2   3   4     2167.44     2272.22     38.58 o
   3   3   4      243.81      230.30     18.18 o
   4   3   4     1481.95     1516.33     30.52 o
   5   3   4        5.92        9.77      3.12 o
   6   3   4      192.57      200.64     12.47 o
   7   3   4       29.52       33.39     12.76 o
   8   3   4       44.46       78.87     26.57 o
  -6   4   4        2.81       11.83     19.48 o
  -5   4   4       61.51       49.40     13.28 o
  -4   4   4        8.92       12.30      3.35 o
  -3   4   4      174.15      169.19      5.26 o
  -2   4   4      175.16      180.41      5.21 o
  -1   4   4      288.65      282.45      6.12 o
   0   4   4      239.52      207.45      8.72 o
   1   4   4       29.93       20.92      3.13 o
   2   4   4       17.14       20.72      4.36 o
   3   4   4      285.79      313.49      7.96 o
   4   4   4        0.81       -0.38      2.66 o
   5   4   4      205.95      207.63     10.45 o
   6   4   4       45.31       74.93     11.19 o
   7   4   4       26.15       30.61     15.73 o
   8   4   4       27.47       38.07     16.60 o
  -6   5   4        5.12       20.58     23.08 o
  -5   5   4        7.11        6.74     11.46 o
  -4   5   4       84.06       81.78     10.76 o
  -3   5   4       14.85       13.78      2.61 o
  -2   5   4       56.67       60.07      5.34 o
  -1   5   4        6.20        7.53      1.75 o
   0   5   4      125.22      133.16      8.01 o
   1   5   4      455.80      477.00     12.17 o
   2   5   4        4.05        5.63      1.57 o
   3   5   4        0.16       -1.55      2.46 o
   4   5   4       21.27       19.56     18.07 o
   5   5   4      152.34      144.34      6.73 o
   6   5   4       28.72       36.04      6.98 o
   7   5   4        3.73        4.37      6.16 o
  -6   6   4       59.72       39.54     19.59 o
  -5   6   4        0.10       15.08     15.54 o
  -4   6   4       11.68       18.04      5.46 o
  -3   6   4        7.89        7.66      2.71 o
  -2   6   4       83.15       78.45      5.24 o
  -1   6   4       94.04       88.40      4.40 o
   0   6   4       11.59        6.01      3.65 o
   1   6   4      115.40      124.70      5.02 o
   2   6   4       13.57       16.40      2.86 o
   3   6   4      721.05      737.86     16.38 o
   4   6   4      372.69      357.86     59.93 o
   5   6   4      107.26      120.96     15.44 o
   6   6   4      123.53      116.59      7.49 o
   7   6   4        2.57        5.02      6.99 o
  -5   7   4        1.16      -13.04     15.70 o
  -4   7   4       43.80       38.34      6.72 o
  -3   7   4      103.69      102.33      7.85 o
  -2   7   4        6.16       12.11      5.38 o
  -1   7   4      456.20      463.28     13.97 o
   0   7   4        3.39        4.79      2.50 o
   1   7   4      515.51      463.28     12.90 o
   2   7   4        3.29        4.57      3.04 o
   3   7   4       86.78       70.19      3.73 o
   4   7   4        8.86        6.84      4.94 o
   5   7   4        0.74        0.06      8.56 o
   6   7   4        0.20        5.10     32.61 o
   7   7   4        2.70        6.62     10.84 o
  -5   8   4       13.23       42.29     17.49 o
  -4   8   4        3.90        9.89      6.29 o
  -3   8   4      166.30      157.51      9.18 o
  -2   8   4       23.17       23.67      4.22 o
  -1   8   4      362.80      349.47     18.03 o
   0   8   4       48.60       53.36      3.21 o
   1   8   4       58.38       53.62      4.34 o
   2   8   4        3.98        5.91      3.20 o
   3   8   4       33.35       33.45      2.59 o
   4   8   4        2.50        6.40      4.12 o
   5   8   4       14.08       10.72      6.38 o
   6   8   4        5.78       20.90     57.77 o
   7   8   4       11.24        8.57      9.25 o
  -4   9   4        1.49       29.22     18.49 o
  -3   9   4      172.78      160.39     10.35 o
  -2   9   4       75.33       72.07      6.14 o
  -1   9   4      178.63      170.42     10.39 o
   0   9   4      371.90      347.80     11.63 o
   1   9   4      375.02      387.65     13.40 o
   2   9   4      428.84      374.89     13.23 o
   3   9   4      252.39      259.41     36.31 o
   4   9   4       14.10       30.87      5.59 o
   5   9   4      181.40      202.70     12.62 o
   6   9   4        8.93       21.00      7.45 o
  -3  10   4        0.45        2.94      6.39 o
  -2  10   4      135.03      137.09      9.03 o
  -1  10   4       20.56       13.91      7.62 o
   0  10   4      241.62      227.43      9.79 o
   1  10   4        4.09        8.22      9.84 o
   2  10   4        0.18       -1.18      6.89 o
   3  10   4      102.03       99.65      8.74 o
   4  10   4        0.05       -1.03      8.69 o
   5  10   4      112.14      100.81     12.53 o
   6  10   4       37.07       27.60     11.74 o
  -2  11   4        3.36       13.76      6.16 o
  -1  11   4        0.10        2.11      5.87 o
   0  11   4      123.59      116.96     12.78 o
   1  11   4       35.33       37.41      8.49 o
   2  11   4      140.70      140.14     14.66 o
   3  11   4       49.28       59.96     11.11 o
   4  11   4        6.02       11.64      9.49 o
   5  11   4        2.63       -2.18     10.44 o
  -1  12   4        1.22       -6.69      6.69 o
   0  12   4        1.21        2.55      5.28 o
   1  12   4        0.00       -3.79      5.03 o
   2  12   4       10.98       45.23     16.79 o
   3  12   4        5.96        5.09     10.38 o
   4  12   4       13.39       21.54      8.90 o
  -3 -11   5        8.94       13.11      8.40 o
  -1 -11   5        1.63        7.92      8.12 o
   0 -11   5        0.01       12.80      8.60 o
   1 -11   5        0.70       -3.35      6.11 o
  -4 -10   5       88.31       84.92     10.35 o
  -3 -10   5        0.11        2.29      5.72 o
  -2 -10   5      187.39      217.65     15.08 o
  -1 -10   5       10.47        9.94      7.01 o
   0 -10   5       14.62       15.30     10.03 o
   1 -10   5       42.89       53.57      9.62 o
   2 -10   5       51.87       36.83     12.02 o
   3 -10   5        0.18       -0.72      8.74 o
  -5  -9   5        0.71       -1.52      5.32 o
  -4  -9   5       94.87      100.78     11.19 o
  -3  -9   5        1.62        9.73      8.56 o
  -2  -9   5       98.31      103.65     11.89 o
  -1  -9   5       96.36       95.42     13.72 o
   0  -9   5      329.33      392.53     23.73 o
   1  -9   5       16.69       17.17      6.87 o
   2  -9   5        2.55        1.52      8.22 o
   3  -9   5      138.26      135.95     13.83 o
   4  -9   5        0.93      -10.77     10.82 o
  -5  -8   5        8.80       12.74      9.84 o
  -4  -8   5        3.14        4.12      4.51 o
  -3  -8   5        4.02        5.81      8.10 o
  -2  -8   5       20.77       19.92      7.88 o
  -1  -8   5      307.18      325.85     19.19 o
   0  -8   5      379.67      414.03     19.90 o
   1  -8   5     2450.34     2703.95     48.77 o
   2  -8   5      155.79      169.32     14.45 o
   3  -8   5      591.37      652.75     30.28 o
   4  -8   5        2.15       -0.20      5.84 o
   5  -8   5       23.51       31.02     11.80 o
  -6  -7   5        1.56        5.20      5.97 o
  -5  -7   5       41.35       42.45      9.00 o
  -4  -7   5      157.96      168.46     10.54 o
  -3  -7   5        3.94        6.67      3.73 o
  -2  -7   5        2.22        4.03      1.35 o
  -1  -7   5      780.37      767.87     28.62 o
   0  -7   5        3.08        5.60      3.62 o
   1  -7   5      126.53      126.17      4.14 o
   2  -7   5        0.03        1.75      5.11 o
   3  -7   5      161.50      186.69     27.11 o
   4  -7   5      264.26      275.62     14.36 o
   5  -7   5      233.47      236.82     12.10 o
  -6  -6   5        5.74       13.24      8.93 o
  -5  -6   5       27.96       30.30     10.11 o
  -4  -6   5        0.01       -1.70      4.87 o
  -3  -6   5        0.91        1.50      2.92 o
  -2  -6   5       79.14       76.33     11.36 o
  -1  -6   5      398.17      398.23      8.20 o
   0  -6   5        4.61        7.54      4.88 o
   1  -6   5       23.25       23.42      2.18 o
   2  -6   5       83.75       77.59      3.84 o
   3  -6   5      132.39      136.76     11.08 o
   4  -6   5       30.39       28.58      5.00 o
   5  -6   5      161.35      164.87      9.36 o
   6  -6   5       70.20       75.67      8.26 o
  -6  -5   5       23.99       38.60      8.13 o
  -5  -5   5       16.35       15.01      4.61 o
  -4  -5   5        4.85       -0.50      4.19 o
  -3  -5   5        3.69        7.51      1.99 o
  -2  -5   5       87.19       82.45      5.89 o
  -1  -5   5      310.17      296.38      5.86 o
   0  -5   5       49.05       42.29      5.01 o
   1  -5   5       57.80       68.18      8.00 o
   2  -5   5        0.18        1.21      2.26 o
   3  -5   5      199.41      215.26     18.11 o
   4  -5   5        0.03        1.42      3.91 o
   5  -5   5       13.35       12.55      5.29 o
   6  -5   5       19.69       15.94      6.52 o
  -7  -4   5        2.68       33.40     29.10 o
  -6  -4   5        3.00        2.11      4.97 o
  -5  -4   5       20.05       20.49      5.22 o
  -4  -4   5       53.33       48.20      4.63 o
  -3  -4   5        4.43        1.23      2.30 o
  -2  -4   5      123.64      111.09      3.84 o
  -1  -4   5      258.67      267.82      6.89 o
   0  -4   5     1587.42     1620.84     27.36 o
   1  -4   5        1.63        0.31      1.87 o
   2  -4   5        0.03        1.04      2.21 o
   3  -4   5       38.23       34.23      4.17 o
   4  -4   5       19.77       30.05      4.63 o
   5  -4   5       50.40       56.39      6.72 o
   6  -4   5        5.29        9.93      8.23 o
   7  -4   5       33.00       24.47     23.90 o
  -7  -3   5        1.42        9.72     21.01 o
  -6  -3   5        0.16       -5.62     15.59 o
  -5  -3   5       10.62        9.95      4.55 o
  -4  -3   5      106.00       97.30     16.90 o
  -3  -3   5      238.89      264.88      8.70 o
  -2  -3   5      893.17      962.52     17.10 o
  -1  -3   5      133.25      127.75      4.17 o
   0  -3   5     1170.26     1194.87     17.06 o
   1  -3   5       47.58       50.37      2.21 o
   2  -3   5      105.73      113.77      4.40 o
   3  -3   5      296.08      294.13     10.34 o
   4  -3   5       69.47       81.35      4.98 o
   5  -3   5        0.01        3.07      5.22 o
   6  -3   5        0.09        3.78      4.92 o
   7  -3   5        9.82       11.15     32.23 o
  -7  -2   5       53.70       26.26     31.11 o
  -6  -2   5        7.01       13.80     41.51 o
  -5  -2   5       48.80       58.82      5.10 o
  -4  -2   5      377.13      380.52     12.17 o
  -3  -2   5      195.91      196.00      6.01 o
  -2  -2   5       33.04       40.69      2.25 o
  -1  -2   5     1069.77      996.29     16.37 o
   0  -2   5      296.96      292.24      5.32 o
   1  -2   5      189.44      195.12      4.07 o
   2  -2   5       44.15       50.22      2.82 o
   3  -2   5      135.49      133.69      4.75 o
   4  -2   5      283.13      280.51     19.29 o
   5  -2   5       48.63       41.01      6.51 o
   6  -2   5       61.20       67.61     10.23 o
   7  -2   5       37.50       33.68     22.73 o
  -7  -1   5       68.55       86.05     28.98 o
  -6  -1   5        0.01       -3.17     33.98 o
  -5  -1   5       27.80       29.03     12.53 o
  -4  -1   5        0.01       -1.86      3.53 o
  -3  -1   5     1275.96     1215.06     25.95 o
  -2  -1   5      291.22      287.79      5.51 o
  -1  -1   5     1023.60     1083.77     17.00 o
   0  -1   5      204.98      220.38      4.21 o
   1  -1   5      909.70      921.87     12.09 o
   2  -1   5     2258.11     2320.08     29.66 o
   3  -1   5      148.90      159.00      5.64 o
   4  -1   5     1527.41     1472.88     37.19 o
   5  -1   5       50.25       55.26      6.16 o
   6  -1   5       19.86        9.48     14.51 o
   7  -1   5       21.30        2.64     26.83 o
  -7   0   5        1.02       -4.74     19.71 o
  -6   0   5        0.47       -9.35     12.34 o
  -5   0   5       54.42       50.25      3.07 o
  -4   0   5        0.43       -0.17      2.90 o
  -3   0   5       56.13       51.81      2.24 o
  -2   0   5      105.01      102.79      4.44 o
  -1   0   5        8.54       18.44      1.78 o
   0   0   5       11.41       14.00      1.46 o
   1   0   5      842.76      791.71     10.63 o
   2   0   5      255.00      266.62      4.47 o
   3   0   5        5.10        4.95      1.57 o
   4   0   5      208.54      195.75      7.57 o
   5   0   5      898.16      939.99     28.21 o
   6   0   5      548.83      553.67     22.34 o
   7   0   5       89.15       84.87     22.09 o
  -7   1   5        1.33       24.59     24.11 o
  -6   1   5       15.87        1.01     10.63 o
  -5   1   5        1.96        0.04     34.11 o
  -4   1   5       25.56       26.68      8.18 o
  -3   1   5       16.62       14.59      7.52 o
  -2   1   5       10.05       10.96      2.49 o
  -1   1   5      102.59       91.09      4.73 o
   0   1   5      316.63      347.62      6.90 o
   1   1   5    10122.30    10404.13    134.13 o
   2   1   5       87.60      105.82      4.33 o
   3   1   5       93.69       88.98      2.62 o
   4   1   5       98.93      103.58      4.31 o
   5   1   5       50.39       46.27      5.07 o
   6   1   5        0.13        4.41     17.59 o
   7   1   5       31.38       40.18     10.86 o
   8   1   5       63.20       61.51     31.65 o
  -7   2   5        9.18       58.02     37.46 o
  -6   2   5       35.11       35.18     18.46 o
  -5   2   5      185.34      171.37     16.82 o
  -4   2   5       11.31       22.94     12.21 o
  -3   2   5      171.89      152.47     30.93 o
  -2   2   5      532.36      599.53     20.14 o
  -1   2   5     2641.24     2918.23     47.78 o
   0   2   5      625.47      665.90     14.12 o
   1   2   5       16.90       22.03      4.05 o
   2   2   5      198.20      213.66      5.66 o
   3   2   5      159.70      169.14     11.81 o
   4   2   5      140.25      149.89     13.57 o
   5   2   5       57.76       59.66      8.83 o
   6   2   5        8.91        4.99      6.34 o
   7   2   5       13.14       19.84      8.55 o
   8   2   5        6.28      -12.15     28.15 o
  -6   3   5        0.00      -14.11     16.24 o
  -5   3   5       13.29       16.88     12.61 o
  -4   3   5      264.87      266.99     17.50 o
  -3   3   5     1242.93     1305.69     34.88 o
  -2   3   5      621.68      624.07     28.77 o
  -1   3   5     1262.94     1252.82     24.54 o
   0   3   5     3143.31     3379.30     74.60 o
   1   3   5     1648.11     1666.33     45.51 o
   2   3   5     2499.89     2727.24     52.81 o
   3   3   5      742.84      746.45     15.96 o
   4   3   5        7.89       12.70      3.33 o
   5   3   5       84.52       79.59     11.98 o
   6   3   5       13.36       24.46      7.70 o
   7   3   5       48.13       51.16      9.11 o
   8   3   5       19.40        9.20     21.31 o
  -6   4   5        2.50       15.83     16.27 o
  -5   4   5        0.01        0.85     12.76 o
  -4   4   5       28.38       19.13     10.09 o
  -3   4   5        9.76       13.34      1.85 o
  -2   4   5      489.60      472.25     14.20 o
  -1   4   5       19.33       16.72      6.05 o
   0   4   5     3496.00     3635.94     66.59 o
   1   4   5        2.31        2.37     13.21 o
   2   4   5     1093.34     1177.24     27.03 o
   3   4   5      114.57      105.17      4.43 o
   4   4   5     1585.02     1661.09     37.91 o
   5   4   5        9.08       12.36      3.76 o
   6   4   5      338.03      343.14     15.46 o
   7   4   5        5.57       20.42     10.84 o
   8   4   5       54.42       40.53     32.94 o
  -6   5   5       49.51       61.54     24.56 o
  -5   5   5        5.78        4.55     16.61 o
  -4   5   5       16.00        0.66      7.99 o
  -3   5   5        3.09        1.51      1.68 o
  -2   5   5       80.08       67.12      7.82 o
  -1   5   5       83.58       83.30      3.96 o
   0   5   5       85.97       72.79      5.87 o
   1   5   5        2.51        5.62      2.16 o
   2   5   5      737.42      746.88     15.72 o
   3   5   5       47.67       48.48     10.45 o
   4   5   5       38.32       36.50      7.69 o
   5   5   5       91.01       95.84     12.31 o
   6   5   5       35.50       38.13     14.95 o
   7   5   5       82.95       67.21     13.70 o
  -5   6   5        9.86       22.01     11.99 o
  -4   6   5       14.56       10.98      3.50 o
  -3   6   5       17.26       10.72      2.79 o
  -2   6   5       85.54       89.90      4.56 o
  -1   6   5       32.97       30.11      8.21 o
   0   6   5      163.95      152.29      8.75 o
   1   6   5      123.68      127.32      5.78 o
   2   6   5      183.87      179.12      6.26 o
   3   6   5      237.68      228.13      6.12 o
   4   6   5       48.21       53.01     22.91 o
   5   6   5      164.24      158.34      9.13 o
   6   6   5        4.80        8.72      9.55 o
   7   6   5        8.93       15.31      9.49 o
  -5   7   5       54.61       21.04     22.87 o
  -4   7   5      535.55      538.14     29.19 o
  -3   7   5       59.31       56.58      5.28 o
  -2   7   5       11.69       11.27      4.28 o
  -1   7   5        1.34        0.79      2.89 o
   0   7   5        5.14       10.08      4.33 o
   1   7   5       80.74       66.69      4.37 o
   2   7   5       38.32       34.23      3.99 o
   3   7   5      239.96      220.16      7.21 o
   4   7   5       79.13       97.57      7.23 o
   5   7   5       74.11       63.44      7.61 o
   6   7   5       14.62       20.56     16.05 o
   7   7   5       46.24       54.57     25.74 o
  -4   8   5        0.51       -1.91     10.35 o
  -3   8   5       18.11       26.62      5.36 o
  -2   8   5       16.87       11.04      3.53 o
  -1   8   5       14.29       13.41      4.36 o
   0   8   5       15.95       14.08      2.00 o
   1   8   5      152.82      166.81      7.23 o
   2   8   5        5.08        6.15      2.17 o
   3   8   5       79.80       75.02     12.46 o
   4   8   5        0.12        2.75     17.56 o
   5   8   5      266.68      309.39     28.47 o
   6   8   5       73.59       67.25     40.56 o
   7   8   5      217.78      199.07     14.04 o
  -3   9   5        6.50        4.26      6.54 o
  -2   9   5      178.39      168.43      8.94 o
  -1   9   5        2.21        5.84      4.86 o
   0   9   5       88.61       85.08      5.46 o
   1   9   5       60.75       69.83      4.91 o
   2   9   5        4.08       -0.24      2.43 o
   3   9   5        0.13        0.49      4.14 o
   4   9   5        3.94        3.41      3.68 o
   5   9   5       40.91       27.15      5.48 o
   6   9   5       77.84       74.29      8.79 o
  -3  10   5       23.15       24.91      5.98 o
  -2  10   5       52.78       45.95      6.72 o
  -1  10   5        7.02       10.32      8.57 o
   0  10   5        3.34        4.28      4.28 o
   1  10   5        2.48        4.45      2.83 o
   2  10   5        8.43       10.80      7.77 o
   3  10   5       30.23       29.58      4.39 o
   4  10   5      220.46      201.06     17.63 o
   5  10   5        0.23       -0.54     13.46 o
   6  10   5       17.02        4.10      8.20 o
  -2  11   5       19.93       20.97      6.01 o
  -1  11   5        0.80        3.91      5.04 o
   0  11   5        3.60        7.06      5.92 o
   1  11   5        1.04       -0.90      6.74 o
   2  11   5      183.99      187.92     15.27 o
   3  11   5       22.66       19.12      7.84 o
   4  11   5       40.88       35.02      8.91 o
   5  11   5       17.58       11.30      8.44 o
  -1  12   5        0.18       -1.46      4.94 o
   0  12   5       12.27        7.05      6.42 o
   1  12   5       11.17       22.54      7.67 o
   2  12   5       51.74       68.13     13.38 o
   3  12   5        0.08       -1.66      7.10 o
   4  12   5       28.26       29.16      9.39 o
  -2 -11   6        1.62        4.95      7.32 o
  -1 -11   6        5.57       18.59      8.78 o
   0 -11   6       11.02       19.10      8.67 o
   1 -11   6       10.17       14.66      6.61 o
  -4 -10   6        0.27        8.95      8.77 o
  -3 -10   6       42.10       42.05      9.27 o
  -2 -10   6      100.28      125.28     15.29 o
  -1 -10   6        1.03        5.71      9.23 o
   0 -10   6      118.77      137.23     12.22 o
   1 -10   6       24.48       31.07     10.42 o
   2 -10   6       41.26       46.11     11.35 o
  -4  -9   6       44.65       36.71      6.64 o
  -3  -9   6       14.81        9.55      5.73 o
  -2  -9   6       41.50       30.69      6.26 o
  -1  -9   6        1.23       -5.53      6.22 o
   0  -9   6       50.71       29.22      8.91 o
   1  -9   6       23.20        9.34      6.94 o
   2  -9   6       47.57       53.71     13.01 o
   3  -9   6       25.96       24.86     10.01 o
   4  -9   6       30.54       10.24     10.50 o
  -5  -8   6       51.39       41.16     10.22 o
  -4  -8   6       33.88       30.42      6.83 o
  -3  -8   6       59.47       65.07      6.45 o
  -2  -8   6      261.54      270.88     40.60 o
  -1  -8   6      179.72      173.20     12.28 o
   0  -8   6      324.93      312.86     21.89 o
   1  -8   6       72.09       80.79      9.33 o
   2  -8   6        3.24        6.19      3.76 o
   3  -8   6      402.70      444.89     17.33 o
   4  -8   6       49.95       57.61      6.67 o
  -6  -7   6       75.31       68.40      8.63 o
  -5  -7   6       34.04       33.18      6.10 o
  -4  -7   6        0.69       -6.65      6.76 o
  -3  -7   6      686.44      701.09     19.89 o
  -2  -7   6      151.08      149.59      4.99 o
  -1  -7   6      612.45      633.62     11.22 o
   0  -7   6       22.37       25.22      7.66 o
   1  -7   6      308.76      306.34     17.70 o
   2  -7   6      514.88      528.64     14.74 o
   3  -7   6      862.03      870.09     22.07 o
   4  -7   6      336.59      324.18     15.27 o
   5  -7   6      204.17      193.40     14.16 o
  -6  -6   6        1.93       -5.12      9.90 o
  -5  -6   6        3.01        2.50      6.91 o
  -4  -6   6       51.39       47.10      6.23 o
  -3  -6   6        0.61       -1.41      2.33 o
  -2  -6   6        0.02       -0.28      1.80 o
  -1  -6   6      204.56      218.39      6.80 o
   0  -6   6       10.67       12.63      2.79 o
   1  -6   6     1497.39     1503.80     25.38 o
   2  -6   6       56.85       48.70      3.81 o
   3  -6   6      431.63      459.12     14.01 o
   4  -6   6       23.19       29.72      5.32 o
   5  -6   6      257.16      289.19     12.68 o
   6  -6   6       63.15       54.30      8.37 o
  -6  -5   6       69.79       53.28     12.95 o
  -5  -5   6        6.74       12.38      5.94 o
  -4  -5   6       52.62       51.10      7.83 o
  -3  -5   6       26.77       26.20      3.65 o
  -2  -5   6        4.78        3.17      2.14 o
  -1  -5   6      244.50      262.30      8.67 o
   0  -5   6      288.51      295.28      8.93 o
   1  -5   6     1194.22     1198.01     19.91 o
   2  -5   6       32.98       29.71      2.47 o
   3  -5   6       16.84       15.93      8.80 o
   4  -5   6       23.15       26.67      5.00 o
   5  -5   6        4.72       22.16     11.52 o
   6  -5   6        0.36        7.89      8.25 o
  -6  -4   6        0.23       -9.89      9.89 o
  -5  -4   6        8.30        9.32      3.95 o
  -4  -4   6        9.64       10.15      3.44 o
  -3  -4   6       93.44       79.57      6.77 o
  -2  -4   6      104.89       96.86      4.20 o
  -1  -4   6       60.29       53.38      3.17 o
   0  -4   6      523.26      508.63     10.20 o
   1  -4   6      370.13      362.25      7.26 o
   2  -4   6      151.38      153.66      4.51 o
   3  -4   6       29.06       37.68      4.57 o
   4  -4   6       14.22       17.45      5.80 o
   5  -4   6       17.46       15.39      6.57 o
   6  -4   6        0.00        7.24      6.79 o
  -7  -3   6        3.09        1.93     17.31 o
  -6  -3   6        0.02       14.18     20.45 o
  -5  -3   6        0.02        0.11      9.37 o
  -4  -3   6       31.35       28.46      5.01 o
  -3  -3   6        3.94        3.34      2.77 o
  -2  -3   6      977.39      987.45     23.69 o
  -1  -3   6      175.84      175.99      5.14 o
   0  -3   6      537.36      561.62      9.33 o
   1  -3   6       39.44       39.76      2.28 o
   2  -3   6      285.38      278.90      6.79 o
   3  -3   6       28.95       26.11      4.36 o
   4  -3   6        5.52        7.61      8.76 o
   5  -3   6       93.03       92.45      6.66 o
   6  -3   6        3.30        4.88      6.88 o
   7  -3   6        4.53        0.58     18.34 o
  -7  -2   6       17.98       27.77     26.33 o
  -6  -2   6      148.58      171.03     14.23 o
  -5  -2   6       46.97       45.24      4.71 o
  -4  -2   6       90.36       84.12      4.74 o
  -3  -2   6      366.87      372.29      9.64 o
  -2  -2   6      909.10      948.60     20.59 o
  -1  -2   6      233.63      209.61      5.02 o
   0  -2   6     4481.52     4685.08     57.21 o
   1  -2   6      363.13      346.05      6.25 o
   2  -2   6      228.63      225.61      5.23 o
   3  -2   6     1105.48     1084.91     25.39 o
   4  -2   6        0.11       -1.85      2.83 o
   5  -2   6      279.54      286.79     10.17 o
   6  -2   6      294.52      290.77     20.15 o
   7  -2   6      177.99      129.88     23.13 o
  -6  -1   6        5.66       -7.74     10.95 o
  -5  -1   6      292.51      268.01     40.04 o
  -4  -1   6        0.00       -1.52      1.65 o
  -3  -1   6      856.01      803.74     22.53 o
  -2  -1   6      248.01      255.98      7.07 o
  -1  -1   6       42.59       49.49      3.73 o
   0  -1   6      791.54      776.28     11.61 o
   1  -1   6      917.28      919.82     13.02 o
   2  -1   6     2110.71     2187.68     29.09 o
   3  -1   6       64.61       65.96      3.36 o
   4  -1   6        3.14       -1.56      3.11 o
   5  -1   6      113.90      112.01      7.60 o
   6  -1   6       36.96       13.22      6.61 o
   7  -1   6       16.73        1.26     17.02 o
  -7   0   6       16.82        9.58     16.38 o
  -6   0   6       74.87       83.84     18.31 o
  -5   0   6       84.65       79.09     36.04 o
  -4   0   6        9.98       13.75      8.13 o
  -3   0   6        4.37       11.77      6.62 o
  -2   0   6       35.26       35.19      1.67 o
  -1   0   6     2261.40     2236.43     32.97 o
   0   0   6      624.83      676.20     10.11 o
   1   0   6      464.83      464.22      9.17 o
   2   0   6        7.28        6.57      1.10 o
   3   0   6      486.16      482.60      9.41 o
   4   0   6        0.25        1.92      6.60 o
   5   0   6       37.77       36.85      5.03 o
   6   0   6      169.84      153.40     15.29 o
   7   0   6      143.05      153.24     22.86 o
  -7   1   6       16.55       53.83     29.98 o
  -6   1   6       76.57       71.68     20.86 o
  -5   1   6       33.66       69.67     57.30 o
  -4   1   6      185.32      183.59     26.43 o
  -3   1   6       94.91      110.22     24.15 o
  -2   1   6       70.53       57.99      7.67 o
  -1   1   6     3054.67     3185.42     50.20 o
   0   1   6        1.32        3.87      2.19 o
   1   1   6      136.22      147.80      8.06 o
   2   1   6      163.41      158.29      5.35 o
   3   1   6      495.35      514.38     20.10 o
   4   1   6        0.14        6.61     14.63 o
   5   1   6       97.60      103.39     11.06 o
   6   1   6       21.67       13.51      4.47 o
   7   1   6       34.89       26.00     17.62 o
   8   1   6       11.54       38.59     25.60 o
  -6   2   6       11.82        4.88     18.56 o
  -5   2   6      104.41       96.21     19.60 o
  -4   2   6       16.69        6.84     32.00 o
  -3   2   6     1608.76     1592.98     65.89 o
  -2   2   6        7.56        9.74      5.82 o
  -1   2   6       80.63       94.94      6.55 o
   0   2   6      360.99      360.31      9.27 o
   1   2   6     2307.79     2401.24     52.88 o
   2   2   6      107.12      108.93      3.52 o
   3   2   6        5.87       -3.35      6.26 o
   4   2   6       69.80       70.67      3.78 o
   5   2   6      229.08      234.01      7.34 o
   6   2   6       23.22       20.93      5.00 o
   7   2   6       30.22       16.85     29.13 o
   8   2   6        0.14       23.86     33.29 o
  -6   3   6       32.50       20.38     12.13 o
  -5   3   6       25.50       20.78     14.98 o
  -4   3   6      109.82      103.57      9.59 o
  -3   3   6        8.21       14.74      5.84 o
  -2   3   6        2.53        5.38      3.04 o
  -1   3   6      193.91      240.22      7.60 o
   0   3   6      387.01      364.96     11.45 o
   1   3   6      686.05      623.00     17.04 o
   2   3   6       38.37       37.85      3.71 o
   3   3   6        7.21        8.09     20.93 o
   4   3   6       23.41       30.68      3.06 o
   5   3   6        1.20       -1.42      1.98 o
   6   3   6      114.81      106.51      9.01 o
   7   3   6        8.30        9.92     14.34 o
   8   3   6       10.07       35.52     23.49 o
  -6   4   6        0.10       -8.01     16.01 o
  -5   4   6        0.24      -10.29     12.77 o
  -4   4   6       63.44       46.56      8.80 o
  -3   4   6       39.16       29.30     10.36 o
  -2   4   6     1575.91     1625.82     34.52 o
  -1   4   6        0.95        2.24      2.26 o
   0   4   6       48.61       67.55      3.84 o
   1   4   6        0.00        8.11      3.58 o
   2   4   6       49.67       47.80      9.41 o
   3   4   6      232.79      257.01      8.65 o
   4   4   6       27.14       37.39     16.68 o
   5   4   6      325.48      332.05     12.38 o
   6   4   6       60.20       57.81     17.48 o
   7   4   6       66.27       25.19     15.95 o
  -6   5   6        3.41        8.98     14.39 o
  -5   5   6        0.01        8.81     26.06 o
  -4   5   6       60.01       61.84     15.26 o
  -3   5   6       13.89       19.02     11.43 o
  -2   5   6      165.60      167.50      6.50 o
  -1   5   6       39.34       41.68      3.22 o
   0   5   6       54.25       70.71      4.66 o
   1   5   6       10.46        8.22      2.44 o
   2   5   6      201.14      210.04      8.10 o
   3   5   6      339.67      338.91     10.83 o
   4   5   6       18.89       18.46     20.90 o
   5   5   6       58.82       59.14     16.78 o
   6   5   6       53.66       60.54     70.50 o
   7   5   6        1.27        9.52     17.66 o
  -5   6   6        6.36       20.43     10.85 o
  -4   6   6      152.27      137.72     13.57 o
  -3   6   6        8.50        8.09      2.52 o
  -2   6   6        6.21        0.57      3.46 o
  -1   6   6       26.80       23.63      3.19 o
   0   6   6        8.84        6.20      2.33 o
   1   6   6      200.03      197.10      7.18 o
   2   6   6      901.58      883.94     21.05 o
   3   6   6       14.85       16.35      2.68 o
   4   6   6       27.38       27.76      3.81 o
   5   6   6       99.17      104.49      8.48 o
   6   6   6       82.52       92.63     10.13 o
   7   6   6       32.28       31.59      9.68 o
  -5   7   6        0.53       24.61     15.83 o
  -4   7   6      375.87      376.20     26.25 o
  -3   7   6      184.61      174.69      8.32 o
  -2   7   6      807.47      792.18     21.65 o
  -1   7   6       25.51       30.63      5.18 o
   0   7   6       17.54       19.27      4.32 o
   1   7   6        8.67       21.58      4.24 o
   2   7   6      191.06      197.81     17.13 o
   3   7   6        0.93        6.40      4.09 o
   4   7   6       15.14       19.21     11.54 o
   5   7   6        2.37        8.22      5.43 o
   6   7   6        1.88        7.74      7.52 o
   7   7   6        0.57       16.31     10.36 o
  -4   8   6       79.01       54.44     15.74 o
  -3   8   6        2.81       -2.95      3.54 o
  -2   8   6       67.08       63.04      6.57 o
  -1   8   6      240.23      260.83     10.34 o
   0   8   6        1.51        1.94      2.46 o
   1   8   6      383.73      405.16     13.79 o
   2   8   6       82.40       83.19      5.16 o
   3   8   6      632.80      654.90     18.23 o
   4   8   6      196.25      198.18      9.59 o
   5   8   6      429.92      457.16     41.60 o
   6   8   6      155.40      172.63     37.65 o
   7   8   6       51.29       38.62     12.45 o
  -4   9   6        9.16       12.32      9.18 o
  -3   9   6      129.78      127.21      7.93 o
  -2   9   6       50.95       47.02      5.36 o
  -1   9   6      262.42      290.03     11.34 o
   0   9   6        6.53        8.46      3.16 o
   1   9   6        7.86        7.38      3.36 o
   2   9   6       12.57       10.28      2.88 o
   3   9   6      241.00      274.12     11.54 o
   4   9   6      141.92      135.97      8.55 o
   5   9   6      289.80      319.14    144.15 o
   6   9   6        4.68       11.56      7.36 o
  -3  10   6        8.55        7.65      8.13 o
  -2  10   6       17.14       14.83      9.78 o
  -1  10   6       75.47       62.45      6.42 o
   0  10   6       28.40       24.02      6.63 o
   1  10   6       74.35       76.66      6.42 o
   2  10   6      140.49      125.20      7.20 o
   3  10   6       32.22       29.35      4.53 o
   4  10   6       23.80       29.96      5.03 o
   5  10   6        0.84       11.84      9.73 o
   6  10   6       87.39       76.79     12.11 o
  -2  11   6        1.44        7.29      5.21 o
  -1  11   6        0.58       -6.62      6.62 o
   0  11   6       17.23        5.62      5.82 o
   1  11   6        0.30        4.69      6.74 o
   2  11   6       34.05       38.80     10.06 o
   3  11   6        1.24        1.34      8.39 o
   4  11   6       60.61       74.97     10.84 o
   5  11   6       18.66        4.49     12.07 o
   0  12   6       28.91       41.88      9.61 o
   1  12   6        0.17       -2.25      6.77 o
   2  12   6       18.81       39.51     12.27 o
   3  12   6        7.25        7.02      6.16 o
  -1 -11   7        0.41        4.55      9.87 o
  -3 -10   7       39.22       54.46     14.37 o
  -2 -10   7        0.72        0.00      2.12 o
  -1 -10   7       27.70       32.81      7.02 o
   0 -10   7       25.36       22.20      7.05 o
   1 -10   7        8.99       11.36      8.96 o
   2 -10   7        7.40       -7.94      9.70 o
  -4  -9   7        1.75        1.74      3.39 o
  -2  -9   7      116.96      121.98     12.69 o
  -1  -9   7        2.03        9.47     20.55 o
   0  -9   7      118.29       90.29     22.64 o
   1  -9   7       12.83       13.69      9.66 o
   2  -9   7      144.80      132.23     15.08 o
   3  -9   7        4.48        7.49     10.23 o
  -5  -8   7       57.51       65.70      9.58 o
  -4  -8   7       59.05       52.74      7.68 o
  -3  -8   7       18.73       24.36      5.93 o
  -2  -8   7      159.99      144.65     11.09 o
  -1  -8   7       22.43       32.71     25.54 o
   0  -8   7        1.69        8.30     17.87 o
   1  -8   7        8.24       21.91      6.87 o
   2  -8   7        3.62       20.00      9.18 o
   3  -8   7      332.51      354.42     13.31 o
   4  -8   7        1.87        9.68     18.41 o
  -5  -7   7      257.38      273.10     15.62 o
  -4  -7   7      189.91      171.70     10.59 o
  -3  -7   7      603.72      600.86     28.98 o
  -2  -7   7       32.52       31.39      3.04 o
  -1  -7   7      221.47      206.37      8.37 o
   0  -7   7      317.83      314.57      9.19 o
   1  -7   7      435.12      424.15     11.78 o
   2  -7   7      351.85      364.15     11.60 o
   3  -7   7       47.65       49.52     14.24 o
   4  -7   7        1.73        1.17      5.31 o
   5  -7   7       66.35       70.79      8.25 o
  -6  -6   7       14.50       -0.32     13.51 o
  -5  -6   7       46.41       45.44     11.71 o
  -4  -6   7       28.57       26.28      4.20 o
  -3  -6   7      206.45      221.80      9.47 o
  -2  -6   7        1.64        0.46      3.67 o
  -1  -6   7     1219.71     1245.29     43.82 o
   0  -6   7      189.11      187.09      7.11 o
   1  -6   7      623.25      638.16     15.19 o
   2  -6   7      129.54      126.52      6.42 o
   3  -6   7      156.80      150.07      7.99 o
   4  -6   7      161.24      154.69     13.71 o
   5  -6   7      121.81      123.19      8.79 o
  -6  -5   7       13.30       41.42     11.61 o
  -5  -5   7       61.82       53.19      7.51 o
  -4  -5   7       15.78       11.41      3.80 o
  -3  -5   7       11.17       13.63      4.40 o
  -2  -5   7        0.00        1.32      2.13 o
  -1  -5   7       72.07       72.64      3.45 o
   0  -5   7        2.02       -2.29      2.93 o
   1  -5   7       98.10       99.67      3.92 o
   2  -5   7        4.44        6.87      2.46 o
   3  -5   7      298.51      287.32     10.81 o
   4  -5   7        4.63        1.53      7.63 o
   5  -5   7       38.35       42.03     19.07 o
   6  -5   7        2.66        4.27     22.61 o
  -6  -4   7        6.69      -13.68     15.99 o
  -5  -4   7        9.60       11.48      4.39 o
  -4  -4   7        4.32        3.03      4.80 o
  -3  -4   7      123.16      120.26      6.97 o
  -2  -4   7      120.66      104.48      4.22 o
  -1  -4   7      130.69      118.11      5.54 o
   0  -4   7      123.35      118.66      4.05 o
   1  -4   7      326.87      322.18     12.41 o
   2  -4   7      858.06      815.94     20.29 o
   3  -4   7      213.32      210.31      7.37 o
   4  -4   7       34.11       30.23      3.85 o
   5  -4   7        0.10       11.16      7.96 o
   6  -4   7        1.44       -3.37      8.34 o
  -6  -3   7       28.56       25.68     15.25 o
  -5  -3   7       30.56       33.52      5.24 o
  -4  -3   7      113.75      103.10      6.81 o
  -3  -3   7        3.65        3.64      2.08 o
  -2  -3   7      352.63      333.93      7.82 o
  -1  -3   7      184.86      189.16      6.21 o
   0  -3   7      358.60      353.73      7.18 o
   1  -3   7       53.46       53.09      2.85 o
   2  -3   7      141.20      129.82      4.15 o
   3  -3   7       36.85       34.73      3.34 o
   4  -3   7      175.09      175.94      7.41 o
   5  -3   7       11.69       15.40      4.45 o
   6  -3   7        2.53       10.24     10.05 o
   7  -3   7        8.41       10.34     19.09 o
  -6  -2   7       17.41       29.58     12.30 o
  -5  -2   7       15.81       12.05     15.31 o
  -4  -2   7        4.49        6.08      2.73 o
  -3  -2   7       10.27        7.49      2.06 o
  -2  -2   7       81.78       69.38      4.37 o
  -1  -2   7        6.68        5.73      1.77 o
   0  -2   7     1762.36     1862.61     25.56 o
   1  -2   7      185.13      185.40      3.95 o
   2  -2   7     3145.56     3314.68     46.32 o
   3  -2   7        6.38        8.00      2.87 o
   4  -2   7      753.42      759.56     24.78 o
   5  -2   7        5.64       11.08      4.40 o
   6  -2   7       75.18       79.83      9.16 o
   7  -2   7        7.64       37.42     34.07 o
  -6  -1   7        0.66        2.58     12.23 o
  -5  -1   7      197.29      205.57     79.04 o
  -4  -1   7      203.84      201.37      7.98 o
  -3  -1   7       18.15       19.35      1.84 o
  -2  -1   7      564.64      538.27     11.65 o
  -1  -1   7        3.83        3.35      1.52 o
   0  -1   7      395.82      406.86      6.99 o
   1  -1   7        8.84        9.27      1.36 o
   2  -1   7       21.01       21.42      1.80 o
   3  -1   7      152.54      146.51      4.58 o
   4  -1   7      298.93      314.06     15.83 o
   5  -1   7       41.65       45.58     16.73 o
   6  -1   7       17.41       15.11      5.82 o
   7  -1   7       48.00       22.44     20.71 o
  -6   0   7       27.34        4.97     13.13 o
  -5   0   7        8.48       12.16     22.62 o
  -4   0   7      178.75      174.00     12.68 o
  -3   0   7        5.77        9.40      6.40 o
  -2   0   7      140.13      125.56      3.50 o
  -1   0   7      209.19      202.01      7.61 o
   0   0   7       59.60       46.65      2.29 o
   1   0   7      184.36      181.83      3.52 o
   2   0   7      338.97      324.26      6.07 o
   3   0   7        6.07       -0.65      3.18 o
   4   0   7       13.22       15.97      3.24 o
   5   0   7      118.28      124.35      6.26 o
   6   0   7      111.79      119.96    109.28 o
   7   0   7        9.08       32.60     27.74 o
  -6   1   7       65.98       72.09     16.08 o
  -5   1   7       56.10       67.23     20.67 o
  -4   1   7      157.11      160.74     12.84 o
  -3   1   7        6.16       -4.51     13.98 o
  -2   1   7      471.95      506.30     37.46 o
  -1   1   7       39.22       29.83      2.14 o
   0   1   7      207.38      203.89      5.65 o
   1   1   7      475.18      513.68      9.32 o
   2   1   7       11.38       14.21      1.11 o
   3   1   7      921.42      900.00     27.58 o
   4   1   7        9.51       13.21     13.70 o
   5   1   7       86.15       79.62      6.07 o
   6   1   7        6.78        8.89     99.63 o
   7   1   7        1.98       -9.19     14.40 o
  -6   2   7       13.29       62.73     20.49 o
  -5   2   7       14.90       22.02     26.70 o
  -4   2   7      164.72      168.20     13.18 o
  -3   2   7      244.85      272.84     14.48 o
  -2   2   7       91.89       89.88     18.79 o
  -1   2   7     3575.64     3740.14     60.03 o
   0   2   7        1.54        3.42      1.95 o
   1   2   7       60.43       61.43      2.43 o
   2   2   7      127.98      143.90      6.27 o
   3   2   7       98.30       99.77     24.56 o
   4   2   7       20.92       -8.47      8.47 o
   5   2   7      260.96      308.18     32.75 o
   6   2   7       16.23       16.85     33.46 o
   7   2   7        0.08        7.75     17.78 o
   8   2   7       25.53       54.83     27.62 o
  -6   3   7       75.79       78.06     19.36 o
  -5   3   7       56.58       54.19     17.42 o
  -4   3   7       18.88        3.31     15.78 o
  -3   3   7      157.61      182.62     14.45 o
  -2   3   7       32.36       35.87     16.08 o
  -1   3   7     1634.54     1707.53     52.34 o
   0   3   7      155.27      158.57     19.96 o
   1   3   7      114.33      111.59      9.46 o
   2   3   7        5.54        4.85      2.01 o
   3   3   7      856.88      917.00     20.08 o
   4   3   7       94.81       94.73     10.87 o
   5   3   7      244.66      264.89     39.88 o
   6   3   7        2.20        4.68      2.57 o
   7   3   7      191.45      170.17     25.83 o
   8   3   7        0.91      -11.96     20.13 o
  -6   4   7       34.67       62.94     19.16 o
  -5   4   7        0.40       11.89     19.81 o
  -4   4   7      252.38      226.28     18.66 o
  -3   4   7        0.32       -6.49      8.17 o
  -2   4   7      113.61      107.84      4.88 o
  -1   4   7        6.52       15.61     17.11 o
   0   4   7       51.72       37.88      4.12 o
   1   4   7        2.70        3.27      2.19 o
   2   4   7      362.43      342.46     14.57 o
   3   4   7        9.74       12.69      9.54 o
   4   4   7        3.26        4.62     21.00 o
   5   4   7      186.65      162.34     16.60 o
   6   4   7        2.78        8.68     10.79 o
   7   4   7      127.33      112.14     25.94 o
  -5   5   7        0.80       -1.94     14.05 o
  -4   5   7       17.94       19.04     11.41 o
  -3   5   7       12.35       14.91      5.46 o
  -2   5   7        6.32        1.85      3.16 o
  -1   5   7        3.88        4.07      2.71 o
   0   5   7      782.85      767.40     18.88 o
   1   5   7       45.55       46.88      3.77 o
   2   5   7        0.32       -3.48      3.48 o
   3   5   7        2.14        5.57      4.21 o
   4   5   7      133.51      126.27     10.58 o
   5   5   7       25.94       17.13     10.77 o
   6   5   7       71.57      108.40     17.22 o
   7   5   7        0.15       11.55     13.86 o
  -5   6   7       69.57       49.77     11.14 o
  -4   6   7       60.50       55.23      9.58 o
  -3   6   7       19.14       20.27      4.74 o
  -2   6   7       85.47       79.88      5.42 o
  -1   6   7       29.90       36.34      4.33 o
   0   6   7      817.89      825.09     21.15 o
   1   6   7       32.80       31.45      3.05 o
   2   6   7       90.98       99.08     10.45 o
   3   6   7      107.72      102.98      8.50 o
   4   6   7        4.67        3.51     10.03 o
   5   6   7        3.19       14.89     15.17 o
   6   6   7       33.37       25.00     16.24 o
   7   6   7       53.43       31.96     22.17 o
  -5   7   7      160.35      141.64     16.39 o
  -4   7   7        1.21        9.73      9.48 o
  -3   7   7       77.16       65.35      5.61 o
  -2   7   7      548.23      556.25     17.26 o
  -1   7   7       29.18       29.16      4.70 o
   0   7   7       28.78       19.04      3.30 o
   1   7   7       20.96       21.06      3.04 o
   2   7   7      111.32      103.13      6.12 o
   3   7   7        5.45        4.90     17.85 o
   4   7   7        8.87       18.12      4.59 o
   5   7   7        5.68        2.67      5.62 o
   6   7   7        0.27       29.89    169.51 o
   7   7   7        0.77        6.54      8.86 o
  -4   8   7      179.15      161.67     17.81 o
  -3   8   7      456.93      445.41     26.55 o
  -2   8   7        1.15        1.35      4.86 o
  -1   8   7     1489.82     1552.11     35.21 o
   0   8   7      490.17      499.54     13.30 o
   1   8   7     1130.93     1147.44     27.38 o
   2   8   7      242.42      231.11      9.98 o
   3   8   7      637.53      682.24     25.84 o
   4   8   7      133.52      135.07      7.91 o
   5   8   7       35.63       32.17      6.28 o
   6   8   7        3.57       22.32    133.56 o
   7   8   7        0.06       -1.73     10.75 o
  -3   9   7      273.97      272.81     19.10 o
  -2   9   7       84.45       87.52      7.26 o
  -1   9   7      763.66      747.60     24.15 o
   0   9   7       77.35       84.46      5.40 o
   1   9   7     2219.42     2375.54     53.99 o
   2   9   7       85.53       92.16      6.24 o
   3   9   7     1296.48     1338.87     33.43 o
   4   9   7       23.18       23.07      8.27 o
   5   9   7      423.85      429.33     21.65 o
   6   9   7       34.18       27.07      8.07 o
  -3  10   7       25.94        6.90     13.81 o
  -2  10   7        3.19       15.23      7.10 o
  -1  10   7       28.80       40.61      5.91 o
   0  10   7        1.39       -0.94      3.50 o
   1  10   7      101.81      102.30      6.14 o
   2  10   7       63.47       61.84      5.51 o
   3  10   7      175.14      183.33     10.46 o
   4  10   7       68.33       67.87      7.00 o
   5  10   7       73.58       78.23      7.40 o
  -2  11   7        0.05        1.30      5.48 o
  -1  11   7        8.07       10.85      4.91 o
   0  11   7        2.25       -0.44      4.66 o
   1  11   7        0.07       -5.96      5.96 o
   2  11   7        1.64       -2.43      6.63 o
   3  11   7        3.72       -1.77      9.83 o
   4  11   7      115.09      116.37     13.71 o
   5  11   7        0.61       10.36     12.24 o
   0  12   7       45.08       63.35     10.56 o
   1  12   7       24.95       36.10      8.85 o
   2  12   7       13.37      179.51     35.03 o
   3  12   7        1.07        3.43      9.12 o
  -2 -10   8       45.51       68.46      9.64 o
  -1 -10   8       59.72       79.01     13.46 o
   0 -10   8      101.60      129.63     14.06 o
   1 -10   8       41.80       38.22     10.86 o
  -4  -9   8       34.48       28.23      7.39 o
  -3  -9   8        4.66       23.10      8.04 o
  -2  -9   8        1.84       -5.74     10.20 o
  -1  -9   8       13.35        2.76     46.99 o
   0  -9   8       13.19       10.69     14.98 o
   1  -9   8        8.25        2.77      8.04 o
   2  -9   8       50.11       37.32     13.85 o
   3  -9   8        2.20       -8.04     12.30 o
  -4  -8   8       24.72       25.06      5.88 o
  -3  -8   8        9.91        5.74      4.53 o
  -2  -8   8       27.15       40.61      8.90 o
  -1  -8   8        2.33        9.86      9.87 o
   0  -8   8       94.27       84.52     21.67 o
   1  -8   8        0.75       -0.50     29.65 o
   2  -8   8       61.09       68.31      9.42 o
   3  -8   8        4.00        6.58     10.82 o
   4  -8   8      209.12      195.03     17.90 o
  -5  -7   8      196.03      181.26     10.55 o
  -4  -7   8        4.65        9.85      6.92 o
  -3  -7   8       86.97       89.82      6.82 o
  -2  -7   8       50.89       66.48      3.76 o
  -1  -7   8        0.07        2.55      2.30 o
   0  -7   8      138.95      143.91      8.95 o
   1  -7   8        0.22       -3.42      3.42 o
   2  -7   8      142.49      141.88      7.41 o
   3  -7   8       99.94       94.20      7.00 o
   4  -7   8       86.49       90.02     14.62 o
   5  -7   8        0.10        5.88      8.16 o
  -5  -6   8      242.57      244.13     12.65 o
  -4  -6   8       22.00       33.34     12.78 o
  -3  -6   8      362.81      365.21     13.78 o
  -2  -6   8      417.61      378.72     16.79 o
  -1  -6   8      392.53      376.32      9.58 o
   0  -6   8       97.25       90.34      4.66 o
   1  -6   8       26.02       27.26      3.14 o
   2  -6   8       49.01       33.45      3.83 o
   3  -6   8       22.35       30.14      5.27 o
   4  -6   8        0.87       -0.65      8.23 o
   5  -6   8        0.00       -5.37      5.37 o
  -6  -5   8       38.83        7.30     12.94 o
  -5  -5   8       44.39       45.83      7.80 o
  -4  -5   8      112.72      104.45     11.27 o
  -3  -5   8       24.72       23.69      4.53 o
  -2  -5   8       44.63       42.80      3.20 o
  -1  -5   8       22.56       19.12      2.65 o
   0  -5   8       46.77       45.91      3.57 o
   1  -5   8       20.53       16.51      3.13 o
   2  -5   8        5.75        6.64      2.80 o
   3  -5   8       35.56       41.69      4.76 o
   4  -5   8        3.39       10.95      5.23 o
   5  -5   8       32.01       31.33      4.97 o
   6  -5   8        0.77        4.74      9.63 o
  -6  -4   8        1.93       25.79     13.69 o
  -5  -4   8       38.73       35.11      5.74 o
  -4  -4   8       42.37       38.60      6.81 o
  -3  -4   8        0.56        6.70      8.92 o
  -2  -4   8       80.49       72.78      9.27 o
  -1  -4   8       88.12       73.52      6.00 o
   0  -4   8        2.84        0.44      1.90 o
   1  -4   8       73.36       63.66      3.52 o
   2  -4   8      128.91      125.40      5.85 o
   3  -4   8      149.11      161.47      8.18 o
   4  -4   8      224.60      220.83     10.92 o
   5  -4   8       19.49       21.65      3.72 o
   6  -4   8        6.55        8.62      8.17 o
  -6  -3   8       26.44       24.04     12.25 o
  -5  -3   8       45.29       23.95     10.85 o
  -4  -3   8       73.53       68.50      5.68 o
  -3  -3   8       35.00       29.70      3.47 o
  -2  -3   8       42.59       41.47      3.66 o
  -1  -3   8       74.35       87.97      4.91 o
   0  -3   8       50.29       58.15      5.06 o
   1  -3   8      437.01      436.98      9.83 o
   2  -3   8      338.53      348.90      9.04 o
   3  -3   8        9.27       13.04      2.92 o
   4  -3   8       63.00       62.64      3.85 o
   5  -3   8        0.05       -2.44      4.88 o
   6  -3   8       48.71       56.55     18.55 o
   7  -3   8        3.42       32.06     24.60 o
  -6  -2   8       72.56       44.19     15.72 o
  -5  -2   8        5.93       14.77     12.24 o
  -4  -2   8      150.45      149.29      9.43 o
  -3  -2   8       17.41       17.43      2.62 o
  -2  -2   8      570.03      564.45     12.11 o
  -1  -2   8      805.05      794.47     16.31 o
   0  -2   8     2007.36     2035.83     28.52 o
   1  -2   8      513.50      531.04      9.78 o
   2  -2   8       11.42       11.19      3.08 o
   3  -2   8      395.71      381.97     10.46 o
   4  -2   8       17.91       16.21      3.08 o
   5  -2   8      231.48      232.38      9.28 o
   6  -2   8        2.04       -7.84     10.61 o
   7  -2   8       56.46       45.82     15.33 o
  -6  -1   8        0.30       -2.96     12.15 o
  -5  -1   8      336.72      312.43     41.54 o
  -4  -1   8        1.00       -0.72      3.25 o
  -3  -1   8        2.85        2.69      1.90 o
  -2  -1   8      676.05      669.48     14.47 o
  -1  -1   8      102.90       95.48      3.76 o
   0  -1   8     1719.14     1740.44     24.09 o
   1  -1   8        8.01        6.61      1.60 o
   2  -1   8     1125.36     1135.63     20.72 o
   3  -1   8        4.87        6.61      1.47 o
   4  -1   8      123.35      134.45     11.56 o
   5  -1   8       61.97       67.38      7.95 o
   6  -1   8       30.41       32.88     12.18 o
   7  -1   8       86.70       89.96     23.58 o
  -6   0   8        4.41       -5.59     12.47 o
  -5   0   8        3.90        4.27     46.66 o
  -4   0   8       27.79       21.92     17.69 o
  -3   0   8       95.84       93.16     11.27 o
  -2   0   8      361.30      362.36      8.47 o
  -1   0   8        3.35        3.13      1.36 o
   0   0   8      388.32      318.62      6.05 o
   1   0   8        1.20        0.67      1.31 o
   2   0   8      229.53      214.67      8.87 o
   3   0   8        9.31       27.23     39.25 o
   4   0   8      173.67      160.59     15.05 o
   5   0   8        4.36        4.35      1.13 o
   6   0   8       40.03       42.78     12.17 o
   7   0   8        9.88       -2.22     17.68 o
  -6   1   8       22.61       24.63     15.38 o
  -5   1   8       68.75       74.70     13.96 o
  -4   1   8      120.55      101.84     10.13 o
  -3   1   8        3.78        8.12      6.65 o
  -2   1   8      236.59      228.80     19.43 o
  -1   1   8      384.87      354.17     11.77 o
   0   1   8      583.92      657.02     16.17 o
   1   1   8      990.23     1019.95     16.51 o
   2   1   8      136.62      134.01      3.46 o
   3   1   8      293.07      278.85     12.47 o
   4   1   8        0.27       -0.31     12.11 o
   5   1   8      113.40      111.19     20.12 o
   6   1   8        1.79      -13.37     72.91 o
   7   1   8       12.20       -1.63     14.26 o
  -6   2   8        0.85       10.58     16.80 o
  -5   2   8       85.82       93.50     29.96 o
  -4   2   8       27.29       35.34      9.05 o
  -3   2   8      167.55      164.61     12.25 o
  -2   2   8      446.99      451.90     22.30 o
  -1   2   8        0.95        2.39      3.63 o
   0   2   8      131.34      117.37      4.45 o
   1   2   8       18.09       13.74      2.08 o
   2   2   8       16.66       14.95     11.64 o
   3   2   8     1403.13     1377.80     38.48 o
   4   2   8       14.07       26.41      9.23 o
   5   2   8       19.57       16.97      8.32 o
   6   2   8       12.64       -0.48     32.63 o
   7   2   8        0.07       12.20     14.32 o
  -6   3   8        8.69       21.30     15.63 o
  -5   3   8        1.76       -7.01     15.06 o
  -4   3   8       58.15       45.80     11.34 o
  -3   3   8      104.11      102.17     16.89 o
  -2   3   8       21.19       18.97      7.24 o
  -1   3   8     2046.31     2259.39     42.99 o
   0   3   8       35.90       39.79      4.61 o
   1   3   8     6584.54     7038.02    130.43 o
   2   3   8       26.32       28.13      3.64 o
   3   3   8     1409.10     1534.30     26.08 o
   4   3   8       42.34       46.01     41.80 o
   5   3   8      243.09      232.04     41.99 o
   6   3   8       82.62       91.17     20.48 o
   7   3   8       32.34        7.51     16.58 o
  -6   4   8       15.43      -14.81     16.47 o
  -5   4   8        3.98        5.32     15.59 o
  -4   4   8        6.91       16.36     11.61 o
  -3   4   8        2.08       12.83     11.67 o
  -2   4   8       56.70       59.42     18.49 o
  -1   4   8        0.96       -3.96     23.04 o
   0   4   8        2.28        0.34      5.23 o
   1   4   8      125.02      133.14      6.77 o
   2   4   8       80.11       78.07      8.09 o
   3   4   8      457.98      461.43     10.82 o
   4   4   8      221.33      226.14      7.91 o
   5   4   8      135.94      159.38     14.45 o
   6   4   8        9.63       21.92     37.11 o
   7   4   8        0.07       11.40     14.73 o
  -4   5   8        9.16        0.39      8.73 o
  -3   5   8       40.77       43.19     13.77 o
  -2   5   8      162.75      176.65     17.63 o
  -1   5   8        5.07        5.30     12.85 o
   0   5   8       28.24       25.75      3.12 o
   1   5   8        9.85       13.68      2.61 o
   2   5   8        2.98       -0.53      2.11 o
   3   5   8        5.13        3.67     22.60 o
   4   5   8       57.42       52.30     13.09 o
   5   5   8       26.46       36.14      9.49 o
   6   5   8       36.14       55.64     11.60 o
   7   5   8       11.26        3.15     12.89 o
  -5   6   8        0.44        1.42     14.46 o
  -4   6   8       32.73       31.15     14.34 o
  -3   6   8       71.36       67.74     18.34 o
  -2   6   8      506.97      541.48     16.56 o
  -1   6   8        3.07        2.88      3.15 o
   0   6   8      226.59      207.13      8.72 o
   1   6   8       28.80       32.41      3.24 o
   2   6   8       76.42       66.18      4.91 o
   3   6   8        1.99        3.35     10.34 o
   4   6   8       84.50       64.01     11.48 o
   5   6   8       34.06       20.67     17.12 o
   6   6   8        0.31       13.29     55.90 o
   7   6   8        4.43       -1.22     15.19 o
  -4   7   8        7.34       -9.40      9.40 o
  -3   7   8      157.09      160.91     11.72 o
  -2   7   8      541.39      574.86     19.00 o
  -1   7   8       23.86       24.87      4.17 o
   0   7   8     1367.25     1373.04     26.83 o
   1   7   8        2.02        4.14      2.67 o
   2   7   8        2.68        4.74      3.52 o
   3   7   8       55.41       60.02      5.50 o
   4   7   8       24.21       27.27     13.58 o
   5   7   8        7.42       17.09     25.50 o
   6   7   8        1.15       34.03    106.70 o
   7   7   8        1.08        3.71      7.81 o
  -4   8   8      263.59      261.09     17.74 o
  -3   8   8      229.99      244.15     18.37 o
  -2   8   8      794.72      857.47     27.70 o
  -1   8   8      107.58      114.53      6.45 o
   0   8   8      111.44      110.78      5.25 o
   1   8   8       11.93        5.54      3.87 o
   2   8   8        0.22       -1.92      3.16 o
   3   8   8       80.95       72.07      6.22 o
   4   8   8        1.87       11.54     18.54 o
   5   8   8       85.56       79.48     11.83 o
   6   8   8        0.21        3.16      7.59 o
  -3   9   8      140.86      112.87     12.77 o
  -2   9   8        1.79        2.55      3.58 o
  -1   9   8      192.86      213.63     10.53 o
   0   9   8        0.61       -2.38      3.09 o
   1   9   8       76.09       74.95      5.57 o
   2   9   8       78.60       80.02      6.33 o
   3   9   8       15.96       24.00      3.99 o
   4   9   8      120.68      137.04      7.53 o
   5   9   8       20.18        9.66     11.07 o
   6   9   8      100.92      106.06      9.44 o
  -2  10   8        0.41        5.96      7.40 o
  -1  10   8      136.98      134.70      9.59 o
   0  10   8        0.01        2.99      3.93 o
   1  10   8        9.55        0.46      4.35 o
   2  10   8        0.88        2.98      4.82 o
   3  10   8        0.05       -1.38      4.67 o
   4  10   8       42.81       32.09      5.14 o
   5  10   8        4.50        5.02      6.05 o
  -1  11   8       29.89       29.41      5.27 o
   0  11   8       15.61       14.70      6.09 o
   1  11   8        7.96        7.31      7.31 o
   2  11   8       20.80       22.48      9.09 o
   3  11   8        6.88        8.97      5.70 o
   4  11   8        1.24        3.11      8.91 o
   1  12   8        0.41       14.02     14.65 o
   2  12   8        2.45       12.58      7.86 o
   3  12   8        3.61        3.13     10.43 o
  -1 -10   9        2.63        7.47      7.12 o
   0 -10   9        6.35        5.62      7.21 o
  -3  -9   9        7.45       13.06      6.93 o
  -2  -9   9        0.36        5.92      6.82 o
  -1  -9   9       15.23       20.25      7.49 o
   0  -9   9       12.21        7.87      7.13 o
   1  -9   9        0.91        4.17      5.68 o
   2  -9   9       31.11       16.70      6.45 o
  -4  -8   9       99.13       90.42      8.41 o
  -3  -8   9       26.87       43.32      6.20 o
  -2  -8   9      239.16      263.33     17.60 o
  -1  -8   9        6.95        7.27     22.33 o
   0  -8   9       69.35       69.47     18.14 o
   1  -8   9        9.80       16.61      7.32 o
   2  -8   9      114.91      122.46     12.06 o
   3  -8   9       77.30       69.03     11.05 o
   4  -8   9        1.82        4.78      7.57 o
  -4  -7   9        6.38        7.80      4.37 o
  -3  -7   9       60.61       48.86      6.77 o
  -2  -7   9        0.36       -0.88      2.42 o
  -1  -7   9       17.36       14.85      4.20 o
   0  -7   9      570.60      621.31     18.27 o
   1  -7   9        1.27        3.16      2.48 o
   2  -7   9      352.72      359.55     12.87 o
   3  -7   9        0.13       -3.45      4.53 o
   4  -7   9       17.53       23.64      6.74 o
  -5  -6   9        2.88       -6.44     11.44 o
  -4  -6   9      266.29      245.49     12.12 o
  -3  -6   9        4.66        5.38      4.41 o
  -2  -6   9       28.76       23.76      3.24 o
  -1  -6   9        1.54        5.49      1.98 o
   0  -6   9      141.80      126.03      6.70 o
   1  -6   9       38.80       32.67      6.08 o
   2  -6   9       95.90       93.02      6.08 o
   3  -6   9        1.48       -0.92      4.03 o
   4  -6   9      177.98      160.42     27.03 o
   5  -6   9       19.06       18.58      8.28 o
  -5  -5   9        3.67       17.60     13.79 o
  -4  -5   9       67.97       64.72      6.33 o
  -3  -5   9       10.22        9.76      3.61 o
  -2  -5   9        7.60        5.54      4.14 o
  -1  -5   9       24.94       14.05     27.96 o
   0  -5   9        5.21        7.63      3.44 o
   1  -5   9       38.02       34.00      8.06 o
   2  -5   9       25.51       25.14      4.07 o
   3  -5   9       16.96       12.43      6.71 o
   4  -5   9        1.01        6.73      6.29 o
   5  -5   9        1.47        6.42      9.36 o
   6  -5   9        0.00        1.57     10.02 o
  -6  -4   9        6.37       -9.71     12.47 o
  -5  -4   9        0.09       -9.69      9.69 o
  -4  -4   9       66.42       82.94     27.24 o
  -3  -4   9       27.06       23.19     10.12 o
  -2  -4   9        0.60        1.61      3.36 o
  -1  -4   9       72.14       66.74      3.73 o
   0  -4   9        8.02        6.62      5.81 o
   1  -4   9       35.42       32.88      4.15 o
   2  -4   9       49.31       50.71      5.61 o
   3  -4   9       91.14       93.19     11.09 o
   4  -4   9       73.62       68.53      9.21 o
   5  -4   9       41.20       45.73      5.88 o
   6  -4   9       50.36       50.75     11.71 o
  -6  -3   9        2.13       15.82     13.71 o
  -5  -3   9       18.75       22.39      9.96 o
  -4  -3   9       22.42       18.99      5.01 o
  -3  -3   9       40.26       41.95      4.06 o
  -2  -3   9        6.50        3.75      3.50 o
  -1  -3   9       46.40       43.13      3.25 o
   0  -3   9        3.81        2.04      2.07 o
   1  -3   9      108.26      115.22      4.60 o
   2  -3   9       98.50       90.26      4.41 o
   3  -3   9       54.27       61.22      3.77 o
   4  -3   9      126.91      128.88      8.97 o
   5  -3   9        1.91        6.69      3.93 o
   6  -3   9        1.12        3.35     12.69 o
  -6  -2   9      128.80      139.19     16.51 o
  -5  -2   9       52.46       45.73     13.01 o
  -4  -2   9      100.62      101.92      5.31 o
  -3  -2   9      338.18      332.10     11.36 o
  -2  -2   9      213.10      218.12      6.81 o
  -1  -2   9       96.89       96.58      5.34 o
   0  -2   9       97.62       98.39      4.55 o
   1  -2   9       42.54       42.47      2.43 o
   2  -2   9        0.78        0.90      1.50 o
   3  -2   9       73.15       68.43      5.39 o
   4  -2   9      133.60      137.28      5.09 o
   5  -2   9       11.14        9.74      7.42 o
   6  -2   9       35.41       16.67     11.79 o
   7  -2   9       37.70       13.67     18.18 o
  -6  -1   9       19.47       49.30     18.93 o
  -5  -1   9      595.10      588.95    118.80 o
  -4  -1   9      234.80      236.55     13.83 o
  -3  -1   9      378.55      354.93      9.21 o
  -2  -1   9      361.72      356.81      9.25 o
  -1  -1   9        1.30        5.50      4.28 o
   0  -1   9       10.76        6.65      1.44 o
   1  -1   9        2.19        6.61      1.81 o
   2  -1   9      103.00       93.71      4.10 o
   3  -1   9        1.06        2.18      4.49 o
   4  -1   9       37.43       34.75      5.29 o
   5  -1   9        0.02       -2.53     12.10 o
   6  -1   9       27.09       12.85     15.55 o
   7  -1   9       27.37       59.25     22.92 o
  -6   0   9        2.70       -8.51     11.75 o
  -5   0   9      156.00      136.41     23.73 o
  -4   0   9       36.32       26.30     36.24 o
  -3   0   9        1.89       17.55     10.49 o
  -2   0   9       27.70       24.60      1.91 o
  -1   0   9       12.22       12.21      1.84 o
   0   0   9        0.20       -1.86      1.86 o
   1   0   9       16.53       21.70      3.61 o
   2   0   9      106.75      105.76      2.91 o
   3   0   9       45.00       34.69      7.00 o
   4   0   9        0.84       -7.38      8.60 o
   5   0   9        0.04       30.24     44.04 o
   6   0   9       15.63       22.27     13.31 o
   7   0   9       15.66       13.87     17.44 o
  -6   1   9       38.21       45.43     20.53 o
  -5   1   9       26.88       26.39     23.52 o
  -4   1   9       80.95       72.41      9.24 o
  -3   1   9      145.86      132.10     39.33 o
  -2   1   9      390.90      373.27     10.81 o
  -1   1   9       13.80        9.95      7.50 o
   0   1   9      259.96      241.22      9.02 o
   1   1   9      175.26      182.28      4.55 o
   2   1   9      955.36      933.13     32.75 o
   3   1   9      228.50      227.79     25.25 o
   4   1   9      192.93      177.10     27.74 o
   5   1   9       18.52       -0.73     22.96 o
   6   1   9       68.09       61.48     12.77 o
   7   1   9       17.66        5.11     14.29 o
  -6   2   9        4.27        5.37     21.51 o
  -5   2   9       31.46       33.28     12.78 o
  -4   2   9       21.49       16.73     43.30 o
  -3   2   9      110.40      137.26     31.20 o
  -2   2   9      129.90      136.66     19.88 o
  -1   2   9      757.07      767.42     19.26 o
   0   2   9     1173.66     1315.59     21.59 o
   1   2   9     1438.55     1438.52     22.72 o
   2   2   9      121.83      103.08     11.19 o
   3   2   9        2.56       -1.34      6.41 o
   4   2   9       85.85      107.26     11.59 o
   5   2   9      116.19      124.56     29.02 o
   6   2   9      257.12      228.27     18.70 o
   7   2   9        1.46        9.44     14.95 o
  -5   3   9       78.97       93.59     18.24 o
  -4   3   9        1.03       10.26     27.19 o
  -3   3   9      494.29      480.86     21.39 o
  -2   3   9       49.12       49.24      3.54 o
  -1   3   9      610.82      605.70     22.28 o
   0   3   9       28.63       24.53      3.02 o
   1   3   9        2.88        7.11     18.27 o
   2   3   9      268.44      297.81     62.94 o
   3   3   9       40.42       41.65      4.85 o
   4   3   9      499.53      493.75     26.35 o
   5   3   9       28.92       39.39     34.67 o
   6   3   9       99.25       99.47     13.35 o
   7   3   9        1.33      -15.28     15.28 o
  -5   4   9       34.72       22.60     15.24 o
  -4   4   9        0.01       -9.00     19.32 o
  -3   4   9       96.06       89.81     21.01 o
  -2   4   9        5.22        1.28     15.41 o
  -1   4   9      443.60      400.87     11.50 o
   0   4   9       15.09       12.42      3.86 o
   1   4   9     1112.68     1069.92     23.22 o
   2   4   9       53.00       55.20      5.32 o
   3   4   9      199.83      183.24     24.13 o
   4   4   9        0.11        0.23      2.60 o
   5   4   9        0.20        2.77      7.87 o
   6   4   9        4.42       22.61     73.32 o
   7   4   9        1.83        4.95     20.30 o
  -5   5   9       37.51       18.37     13.04 o
  -4   5   9        0.64        0.00      3.25 o
  -3   5   9        1.93        3.88      5.65 o
  -2   5   9       11.92       13.55     20.28 o
  -1   5   9       51.15       58.94     10.90 o
   0   5   9        4.54        9.26     14.07 o
   1   5   9       52.62       55.03      4.50 o
   2   5   9      140.79      138.13      7.02 o
   3   5   9        7.15        6.02      7.25 o
   4   5   9        3.04        1.69      2.64 o
   5   5   9        4.78       14.40      9.47 o
   6   5   9        0.47       19.75     92.98 o
   7   5   9       16.99        8.84     16.83 o
  -5   6   9        2.59        3.68     14.06 o
  -4   6   9       27.99       27.13     11.13 o
  -3   6   9        8.29        7.50      8.35 o
  -2   6   9       14.91        4.80     20.15 o
  -1   6   9      159.23      155.73      8.02 o
   0   6   9      150.33      153.90      6.28 o
   1   6   9        0.06        2.24      3.25 o
   2   6   9      111.81      111.32     10.40 o
   3   6   9       18.23       17.43      3.48 o
   4   6   9       49.41       55.84      9.79 o
   5   6   9        0.01       -3.39     10.27 o
   6   6   9       14.98        6.34     10.18 o
   7   6   9       17.75       16.63     19.47 o
  -3   7   9        1.62        1.42      9.15 o
  -2   7   9      117.97      122.31      7.23 o
  -1   7   9      190.19      214.87      9.34 o
   0   7   9     1780.44     1839.90     36.30 o
   1   7   9        0.00        1.21      2.70 o
   2   7   9      814.25      791.72     21.23 o
   3   7   9        0.17        1.96     24.02 o
   4   7   9        4.52        0.70     16.22 o
   5   7   9      101.27       98.87     37.38 o
   6   7   9        0.01        1.94      7.89 o
   7   7   9       45.63       42.84      9.83 o
  -4   8   9        0.49       -5.02     12.29 o
  -3   8   9       70.12       72.25     11.49 o
  -2   8   9      260.23      259.56     12.49 o
  -1   8   9        1.76       -0.74      3.25 o
   0   8   9      237.09      241.51      8.20 o
   1   8   9        7.53        9.04      3.07 o
   2   8   9        0.33        3.13      3.61 o
   3   8   9       53.50       45.20     22.58 o
   4   8   9        8.75       14.74      7.28 o
   5   8   9       30.06       36.73     30.17 o
   6   8   9       14.93        7.63      7.91 o
  -3   9   9      113.35      124.06     14.18 o
  -2   9   9       27.33       24.01      4.79 o
  -1   9   9      136.00      142.36      8.52 o
   0   9   9      112.76      118.56      6.33 o
   1   9   9       58.92       55.04      5.20 o
   2   9   9       86.88       89.45      7.52 o
   3   9   9       61.58       72.49      6.08 o
   4   9   9        0.00       -3.77      3.77 o
   5   9   9       42.46       33.34     13.12 o
   6   9   9       35.44       27.49      8.57 o
  -2  10   9       46.72       39.97     11.49 o
  -1  10   9       22.62       34.00      4.74 o
   0  10   9        2.96        3.58      3.13 o
   1  10   9       15.01       17.16      3.85 o
   2  10   9       16.64       17.54      3.65 o
   3  10   9        1.13       11.06      5.95 o
   4  10   9       40.29       39.34      6.18 o
   5  10   9        0.00        5.35      7.08 o
  -1  11   9        0.00        0.83      2.91 o
   0  11   9        0.10       -1.05      3.36 o
   1  11   9        1.39        5.04      5.27 o
   2  11   9        1.07        7.40      9.73 o
   3  11   9       13.73       16.66      8.11 o
   4  11   9        6.91       -1.54      7.82 o
   2  12   9        1.15       -4.98      4.98 o
  -2  -9  10        5.73        2.60      5.60 o
  -1  -9  10       16.92       32.76      8.47 o
   0  -9  10        0.12       -0.82      6.13 o
   1  -9  10        1.18        4.35      5.59 o
   2  -9  10        1.09       -6.21      6.61 o
  -3  -8  10        9.69        9.65      4.50 o
  -2  -8  10       10.11       10.97      7.06 o
  -1  -8  10        1.61        2.18      9.62 o
   0  -8  10       20.27        4.83      9.00 o
   1  -8  10       88.82       93.87     13.16 o
   2  -8  10       11.79       11.82      6.47 o
   3  -8  10       37.86       26.56      8.70 o
  -4  -7  10       84.19       84.15      7.96 o
  -3  -7  10        7.38        3.45      9.31 o
  -2  -7  10      365.60      342.25     13.69 o
  -1  -7  10      105.33      108.34      6.32 o
   0  -7  10      267.49      240.79     10.08 o
   1  -7  10        0.66       -0.22      6.46 o
   2  -7  10       38.31       40.11      4.73 o
   3  -7  10        2.06        2.43      4.54 o
   4  -7  10        0.35        1.23      6.08 o
  -4  -6  10      245.92      231.06     11.47 o
  -3  -6  10       65.98       61.87      6.19 o
  -2  -6  10      443.47      469.84     16.19 o
  -1  -6  10        0.00        1.39      2.21 o
   0  -6  10        0.06        4.40      3.85 o
   1  -6  10        1.18        0.44      2.96 o
   2  -6  10       61.84       68.33      5.77 o
   3  -6  10       18.31       22.72      5.06 o
   4  -6  10        0.97       12.91      6.53 o
   5  -6  10        0.06        1.68      3.44 o
  -5  -5  10        8.12        2.22      9.83 o
  -4  -5  10        6.09        6.86      3.83 o
  -3  -5  10       11.78       10.67      3.81 o
  -2  -5  10      116.85       92.45      4.81 o
  -1  -5  10        3.93        7.78      2.44 o
   0  -5  10       50.99       50.81      3.36 o
   1  -5  10        0.07        5.24      3.61 o
   2  -5  10        0.55       10.23      4.52 o
   3  -5  10       24.11       19.86      5.65 o
   4  -5  10        0.14       -3.64      4.61 o
   5  -5  10        6.08       12.48      8.14 o
  -5  -4  10       11.49        6.91     10.18 o
  -4  -4  10        0.54        0.81      2.63 o
  -3  -4  10       34.17       37.26      4.59 o
  -2  -4  10      112.79      119.81      6.42 o
  -1  -4  10        0.28        5.42      4.54 o
   0  -4  10       41.72       49.19      9.13 o
   1  -4  10       44.87       42.54      4.64 o
   2  -4  10        0.81        2.28      4.13 o
   3  -4  10       28.68       27.49      8.29 o
   4  -4  10       42.94       47.40     15.97 o
   5  -4  10       52.99       42.02      7.09 o
   6  -4  10       17.59       17.18     20.51 o
  -5  -3  10       44.32       31.97     15.63 o
  -4  -3  10       18.99       25.00      4.13 o
  -3  -3  10        6.45        5.76      4.15 o
  -2  -3  10       22.38       23.91      3.30 o
  -1  -3  10       31.93       27.19      3.02 o
   0  -3  10        1.16        2.40      2.44 o
   1  -3  10       11.41        9.48      2.87 o
   2  -3  10        0.01        2.74      3.81 o
   3  -3  10      211.33      207.34      7.75 o
   4  -3  10        2.11        8.26      5.37 o
   5  -3  10       17.60       23.94      8.09 o
   6  -3  10        0.24        5.89     14.54 o
  -6  -2  10        0.91        3.51     14.42 o
  -5  -2  10      211.90      243.67     18.05 o
  -4  -2  10        0.03       -5.04      8.29 o
  -3  -2  10      121.87      128.05      6.66 o
  -2  -2  10       40.79       42.79      3.74 o
  -1  -2  10      128.54      123.99      8.69 o
   0  -2  10       11.88        8.31      2.38 o
   1  -2  10      227.00      202.90      7.86 o
   2  -2  10       24.66       27.21      2.77 o
   3  -2  10        0.30        2.69      2.11 o
   4  -2  10        7.76        5.70      3.21 o
   5  -2  10        4.70        4.36      6.27 o
   6  -2  10       50.02       30.89     19.36 o
  -6  -1  10       49.46       28.12     14.63 o
  -5  -1  10       91.54      100.77     15.46 o
  -4  -1  10       46.83       33.87     19.49 o
  -3  -1  10     1253.23     1238.96     30.03 o
  -2  -1  10       12.16       11.05      2.38 o
  -1  -1  10       54.37       62.51      4.96 o
   0  -1  10       97.96       92.03      6.15 o
   1  -1  10       32.72       37.53      2.29 o
   2  -1  10       19.09       14.22      2.28 o
   3  -1  10        9.08        9.36      3.63 o
   4  -1  10        7.23        7.20      5.33 o
   5  -1  10       23.80       23.49      8.71 o
   6  -1  10        2.29       13.87     12.95 o
   7  -1  10       10.68       10.21     14.50 o
  -6   0  10       14.51        9.06     19.29 o
  -5   0  10      288.42      251.00     24.12 o
  -4   0  10       20.69       13.70     19.45 o
  -3   0  10       12.90       13.53      9.74 o
  -2   0  10       11.57       11.32      1.91 o
  -1   0  10        0.24        1.04      2.04 o
   0   0  10       25.79       29.62      2.28 o
   1   0  10        5.76        6.95      1.63 o
   2   0  10        4.48        6.08      1.63 o
   3   0  10       50.27       54.45      7.94 o
   4   0  10       35.44       37.75     42.77 o
   5   0  10       68.72       61.28     31.99 o
   6   0  10        6.73       12.55     12.64 o
   7   0  10        1.57      -17.95     17.95 o
  -5   1  10        7.78       29.09     49.88 o
  -4   1  10       10.63       13.54     13.97 o
  -3   1  10       50.29       55.07     17.86 o
  -2   1  10       77.16       78.51      4.10 o
  -1   1  10       66.45       58.63     14.57 o
   0   1  10       43.19       35.98      2.35 o
   1   1  10       60.82       65.80      3.20 o
   2   1  10       38.13       33.77      2.02 o
   3   1  10      386.08      392.37     18.33 o
   4   1  10        2.73        0.30     16.66 o
   5   1  10       12.45       14.78     12.13 o
   6   1  10       46.33       60.93     13.66 o
   7   1  10      112.93       76.14     31.53 o
  -5   2  10       21.94        9.84     10.98 o
  -4   2  10       22.59       15.97     10.16 o
  -3   2  10      111.33      123.48     12.99 o
  -2   2  10        0.16        0.88     25.37 o
  -1   2  10       87.67       93.35     14.04 o
   0   2  10        1.45        7.69      3.34 o
   1   2  10      142.89      150.64      4.75 o
   2   2  10      132.96      142.68      8.27 o
   3   2  10       50.34       47.39     45.48 o
   4   2  10      341.96      331.37     16.49 o
   5   2  10      134.80      140.35     14.72 o
   6   2  10       76.81      124.57     20.70 o
   7   2  10       40.36       40.29     15.84 o
  -5   3  10      107.39       92.45     17.28 o
  -4   3  10       12.08       13.81      7.92 o
  -3   3  10      135.81      129.94     27.89 o
  -2   3  10       28.48       27.20      7.34 o
  -1   3  10       18.21       19.43     10.20 o
   0   3  10        4.77        2.12      9.91 o
   1   3  10      329.87      343.20     10.50 o
   2   3  10      549.57      571.09     45.99 o
   3   3  10      678.99      709.85     13.25 o
   4   3  10      102.68      105.12     16.36 o
   5   3  10       70.17       81.39     13.85 o
   6   3  10       50.83       40.45     12.84 o
   7   3  10        0.76       13.82     15.20 o
  -5   4  10       21.03       15.48     18.00 o
  -4   4  10        2.92       11.04     10.89 o
  -3   4  10       10.07        3.78     12.05 o
  -2   4  10       43.24       43.32      3.25 o
  -1   4  10       58.44       59.46      3.49 o
   0   4  10       11.55       13.20     12.48 o
   1   4  10       85.90       71.77     20.93 o
   2   4  10       13.27        7.84     10.37 o
   3   4  10      348.55      346.69     36.64 o
   4   4  10        4.82        9.94      5.67 o
   5   4  10       21.22        9.35     45.82 o
   6   4  10        3.83       18.09     16.17 o
   7   4  10        3.08       18.10     22.76 o
  -5   5  10        6.71        4.32     11.98 o
  -4   5  10       77.20       76.57     12.07 o
  -3   5  10       97.81       77.27      9.28 o
  -2   5  10       46.85       45.85      4.04 o
  -1   5  10       20.34       31.67     11.41 o
   0   5  10       49.35       55.99     31.93 o
   1   5  10      106.36       97.47      6.26 o
   2   5  10        2.22        0.94      3.32 o
   3   5  10       15.76       17.38     22.32 o
   4   5  10        0.06        3.19      2.32 o
   5   5  10        9.80       15.79     41.14 o
   6   5  10        1.86       -7.53     10.82 o
   7   5  10       15.67       -9.91     13.91 o
  -4   6  10        8.65       17.57     12.40 o
  -3   6  10        0.39       13.18     36.47 o
  -2   6  10        1.91        1.48      4.95 o
  -1   6  10       49.72       47.79      4.79 o
   0   6  10      154.22      164.69      6.44 o
   1   6  10      191.82      192.01      6.94 o
   2   6  10       18.14       27.65      5.01 o
   3   6  10        5.02        8.55     15.68 o
   4   6  10      151.53      145.22     20.14 o
   5   6  10       19.10       11.09      8.62 o
   6   6  10        1.82       -1.36     11.82 o
   7   6  10        4.20        0.00      3.67 o
  -4   7  10       12.12       25.42     11.08 o
  -3   7  10        9.46       14.31      9.66 o
  -2   7  10       57.31       51.52      4.65 o
  -1   7  10       47.23       57.75      5.76 o
   0   7  10      360.82      369.92     11.38 o
   1   7  10      199.02      204.49      7.54 o
   2   7  10     1507.75     1601.31     32.49 o
   3   7  10       83.89       74.01     14.29 o
   4   7  10       87.38       53.31     57.07 o
   5   7  10       69.42       69.07     87.70 o
   6   7  10       14.23        3.17     12.67 o
  -3   8  10        0.14       -3.40     10.43 o
  -2   8  10        8.93        5.84      9.91 o
  -1   8  10       42.24       44.63      5.21 o
   0   8  10      140.13      155.11      7.28 o
   1   8  10        0.10       -0.47      3.31 o
   2   8  10        9.63       10.67      3.52 o
   3   8  10       14.05       10.59     16.26 o
   4   8  10       66.52       68.45      7.11 o
   5   8  10       33.84       13.21     26.02 o
   6   8  10        5.78        4.94      6.99 o
  -2   9  10       10.01       20.15     12.91 o
  -1   9  10        5.05        9.38      5.35 o
   0   9  10       60.35       53.90      5.13 o
   1   9  10       14.72       12.08      3.47 o
   2   9  10       77.40       73.30      6.24 o
   3   9  10       22.20       19.23      5.26 o
   4   9  10       27.95       32.31     30.36 o
   5   9  10       17.34       18.88     31.65 o
   6   9  10        0.97        8.21      6.06 o
  -1  10  10        1.51        3.50      4.39 o
   0  10  10        9.04       11.20      4.36 o
   1  10  10        3.34        5.46      4.83 o
   2  10  10       21.51       24.43      5.29 o
   3  10  10        6.88       12.62      5.44 o
   4  10  10        1.92        6.20      8.32 o
   5  10  10       15.79       24.94      7.96 o
   0  11  10       13.82       11.91      4.01 o
   1  11  10       76.91      109.53      7.15 o
   2  11  10        0.36        3.05      3.05 o
   3  11  10       18.78        5.36      9.07 o
   4  11  10        0.05        3.75     10.00 o
  -1  -9  11        2.45        9.66      7.01 o
   1  -9  11       33.49       27.36     11.03 o
  -3  -8  11        0.18        4.90      4.17 o
  -2  -8  11       18.16       17.66      6.42 o
  -1  -8  11       48.56       54.94     10.92 o
   0  -8  11       44.37       62.22     11.23 o
   1  -8  11      103.28      155.68     14.81 o
   2  -8  11        0.64        6.07      8.08 o
  -3  -7  11        4.10        6.75      4.51 o
  -2  -7  11        6.66       16.68      5.10 o
  -1  -7  11       22.22       23.50      9.37 o
   0  -7  11      118.87       98.59     19.95 o
   1  -7  11       41.67       58.82     10.90 o
   2  -7  11        2.52        2.90      4.48 o
   3  -7  11       31.67       33.92      6.07 o
   4  -7  11       23.42       20.74      6.28 o
  -4  -6  11       15.49       13.96      6.52 o
  -3  -6  11       35.25       26.13      5.28 o
  -2  -6  11      149.98      145.96      8.77 o
  -1  -6  11       35.40       38.59      3.57 o
   0  -6  11       16.10       19.35      4.11 o
   1  -6  11       24.98       28.92      4.52 o
   2  -6  11       14.29       14.49      5.33 o
   3  -6  11        5.53       -4.93      4.96 o
   4  -6  11       38.26       40.99      6.46 o
  -4  -5  11        0.10        8.30      4.79 o
  -3  -5  11       16.53       17.33      4.80 o
  -2  -5  11      152.07      137.41     11.17 o
  -1  -5  11       10.37       12.51      3.28 o
   0  -5  11       59.11       54.67      4.42 o
   1  -5  11       12.28        5.63      3.64 o
   2  -5  11      107.97      112.90      6.86 o
   3  -5  11        1.70       -0.81      4.38 o
   4  -5  11        6.37       -0.56      6.04 o
   5  -5  11       14.01        7.21      7.05 o
  -5  -4  11        1.61        3.65     14.35 o
  -4  -4  11        5.68       -6.98      8.60 o
  -3  -4  11        0.22        8.93      7.63 o
  -2  -4  11       63.80       63.90      4.75 o
  -1  -4  11      107.34      104.66      5.06 o
   0  -4  11      131.56      119.06      5.46 o
   1  -4  11        0.04       -0.30      2.61 o
   2  -4  11       19.13       25.48      4.64 o
   3  -4  11        2.13        1.97      4.67 o
   4  -4  11       45.51       32.23      6.44 o
   5  -4  11        4.36        1.36      3.05 o
  -5  -3  11        1.00       23.74     12.42 o
  -4  -3  11        9.79        1.65     10.29 o
  -3  -3  11       42.99       44.95      4.66 o
  -2  -3  11        6.91       11.04      4.65 o
  -1  -3  11       49.33       47.93      3.82 o
   0  -3  11       15.17       13.92      4.28 o
   1  -3  11       59.48       54.31      4.66 o
   2  -3  11      130.77      128.61      9.36 o
   3  -3  11       15.40       10.52      4.48 o
   4  -3  11      103.73       99.12      8.37 o
   5  -3  11       13.59       14.11      6.44 o
   6  -3  11      102.44       69.80     18.49 o
  -5  -2  11       16.08       -2.20     10.84 o
  -4  -2  11       72.68       71.44     11.76 o
  -3  -2  11      439.06      412.92     38.40 o
  -2  -2  11       44.89       47.86      4.36 o
  -1  -2  11       29.93       24.42      3.16 o
   0  -2  11        7.14        6.77      2.24 o
   1  -2  11      104.05      108.43      4.15 o
   2  -2  11        8.78       12.01      3.76 o
   3  -2  11       76.20       73.37      5.35 o
   4  -2  11        8.02        6.96      5.69 o
   5  -2  11        2.26       15.28      8.73 o
   6  -2  11        0.81       19.86     15.66 o
  -5  -1  11       23.30       20.11     12.51 o
  -4  -1  11       41.69       58.50     12.88 o
  -3  -1  11      613.19      581.90     18.30 o
  -2  -1  11       71.51       65.97      6.80 o
  -1  -1  11      674.74      633.72     32.81 o
   0  -1  11        3.16        2.97      4.31 o
   1  -1  11      201.15      207.19      5.48 o
   2  -1  11       52.93       58.87     11.20 o
   3  -1  11       37.06       37.22      2.90 o
   4  -1  11       94.03       97.50     12.20 o
   5  -1  11       36.13       45.95     31.13 o
   6  -1  11        1.60        1.17     11.44 o
  -5   0  11      145.71      154.25     17.52 o
  -4   0  11       54.38       57.03     32.78 o
  -3   0  11      230.75      232.53     56.55 o
  -2   0  11       83.35       75.09      9.49 o
  -1   0  11       45.97       50.17      3.73 o
   0   0  11        3.66        4.70      2.50 o
   1   0  11        6.85        7.78      1.87 o
   2   0  11      144.69      143.46      4.87 o
   3   0  11       24.96       27.01     14.72 o
   4   0  11        3.89        0.98     13.24 o
   5   0  11       47.83       49.37     12.50 o
   6   0  11        0.06        6.67     11.80 o
   7   0  11       37.17       27.73     18.19 o
  -5   1  11        0.63       11.24     14.30 o
  -4   1  11      255.15      267.54     16.65 o
  -3   1  11      110.34      123.46     15.00 o
  -2   1  11      213.33      227.37     47.78 o
  -1   1  11      133.21      144.75     38.01 o
   0   1  11     1191.98     1195.10     81.26 o
   1   1  11      104.29      110.88      4.44 o
   2   1  11      346.71      382.20      8.94 o
   3   1  11      187.73      181.89     10.49 o
   4   1  11      108.49      102.99     33.81 o
   5   1  11      452.57      436.20     83.70 o
   6   1  11        0.07       -1.17     10.23 o
   7   1  11      100.92      104.78     18.34 o
  -5   2  11       91.04       77.37     17.98 o
  -4   2  11       14.82       21.31     12.32 o
  -3   2  11       85.80       85.36     25.68 o
  -2   2  11      121.31      122.03      5.76 o
  -1   2  11        0.16        0.10     12.21 o
   0   2  11      257.18      249.77     13.66 o
   1   2  11       38.25       36.42      2.80 o
   2   2  11      673.79      660.38     16.26 o
   3   2  11      242.92      217.38     15.54 o
   4   2  11      216.32      207.51     17.46 o
   5   2  11        4.33       16.25      9.65 o
   6   2  11       33.76       41.85     14.22 o
   7   2  11        0.86      -16.33     16.33 o
  -5   3  11       29.17       44.52     19.17 o
  -4   3  11       34.50       16.99     11.73 o
  -3   3  11       14.47       10.98     23.72 o
  -2   3  11       22.65       15.52     11.12 o
  -1   3  11       57.43       52.08     23.41 o
   0   3  11      102.38      104.73     15.99 o
   1   3  11      161.89      151.62     31.63 o
   2   3  11      370.19      361.31     11.30 o
   3   3  11       25.87       32.71      9.91 o
   4   3  11       36.65       24.03      9.97 o
   5   3  11       18.32       27.74     17.72 o
   6   3  11      188.07      175.54     17.38 o
   7   3  11       11.02       11.53     20.17 o
  -5   4  11        2.40       -0.65     12.67 o
  -4   4  11       25.94        9.19     26.19 o
  -3   4  11        4.64       -5.22     27.82 o
  -2   4  11        5.32        3.00     12.29 o
  -1   4  11        5.83        5.15      3.04 o
   0   4  11        6.47        4.11      2.02 o
   1   4  11       64.47       60.01      4.84 o
   2   4  11       43.55       50.33      4.52 o
   3   4  11       52.58       48.81     26.46 o
   4   4  11        7.91       17.57      7.53 o
   5   4  11       27.29       14.27     24.04 o
   6   4  11        7.08       29.74     14.24 o
   7   4  11        0.39       22.88     15.75 o
  -4   5  11       86.57       46.46     11.53 o
  -3   5  11       22.34       35.60     32.83 o
  -2   5  11        8.54        9.91     12.73 o
  -1   5  11      285.90      273.36     20.28 o
   0   5  11        0.16        3.31     11.95 o
   1   5  11        0.00       -2.46      3.94 o
   2   5  11        9.20        7.85      7.54 o
   3   5  11       74.25       67.47      4.53 o
   4   5  11        5.20        3.21      1.72 o
   5   5  11      110.09      132.55     16.14 o
   6   5  11       15.18       21.88     13.00 o
   7   5  11        1.83       21.12     11.51 o
  -4   6  11       30.02       25.78      9.80 o
  -3   6  11       15.55       17.82      7.98 o
  -2   6  11       57.27       45.68     29.69 o
  -1   6  11       10.84       13.78     14.58 o
   0   6  11        2.45        2.42      2.42 o
   1   6  11       82.55       87.43      4.94 o
   2   6  11       44.71       36.42      4.72 o
   3   6  11       12.08        9.79      3.32 o
   4   6  11       86.46       87.31      7.01 o
   5   6  11       33.72       71.66     47.96 o
   6   6  11      106.60       89.71     15.31 o
   7   6  11        0.95       21.92     14.73 o
  -3   7  11       21.08       15.06      7.94 o
  -2   7  11        6.34        8.88      8.35 o
  -1   7  11       27.69       24.87      5.61 o
   0   7  11       23.83       22.87      3.09 o
   1   7  11      414.66      444.87     12.31 o
   2   7  11     1313.24     1372.70     29.85 o
   3   7  11      686.62      738.94     20.86 o
   4   7  11      941.21      999.05     27.62 o
   5   7  11       92.88       80.21     98.40 o
   6   7  11       15.12       15.70      8.82 o
  -3   8  11        7.16        6.68     11.65 o
  -2   8  11        0.72        7.29      7.76 o
  -1   8  11        1.19        2.14      4.06 o
   0   8  11      413.55      428.43     12.61 o
   1   8  11       55.16       58.60      4.89 o
   2   8  11      281.85      292.85      9.94 o
   3   8  11        0.87       -1.75      2.62 o
   4   8  11        0.20        9.53     17.55 o
   5   8  11      101.29       66.80     42.03 o
   6   8  11        0.01       -4.14      7.72 o
  -2   9  11       15.56       15.12      8.02 o
  -1   9  11        5.10        6.78      3.13 o
   0   9  11        9.57       19.90      4.28 o
   1   9  11        5.95       10.23      3.35 o
   2   9  11       42.26       41.87      4.08 o
   3   9  11       22.69       17.71      3.46 o
   4   9  11       27.20       28.73      6.72 o
   5   9  11       32.16       20.50      6.41 o
  -1  10  11        0.17        0.85      6.73 o
   0  10  11      167.80      188.94      8.00 o
   1  10  11       36.42       51.74      5.66 o
   2  10  11       49.01       60.31      5.45 o
   3  10  11        7.89        8.43      3.00 o
   4  10  11        1.93        4.41      5.05 o
   0  11  11        0.08        0.00      1.93 o
   1  11  11       27.72       30.43      4.31 o
   2  11  11       11.99       14.79      3.56 o
   3  11  11       42.38       50.60      4.80 o
  -2  -8  12        3.14       14.44      8.33 o
  -1  -8  12      102.04      145.11     12.47 o
   0  -8  12        2.66       -0.99      5.18 o
   1  -8  12       33.78       32.90      9.43 o
   2  -8  12        0.15       -2.44      6.46 o
  -3  -7  12       16.54       26.95      5.09 o
  -2  -7  12        4.76        6.37      6.71 o
  -1  -7  12        7.84        5.49      6.54 o
   0  -7  12       15.27       19.63      7.25 o
   1  -7  12      108.17       99.23     27.58 o
   2  -7  12       80.41       73.11     11.74 o
   3  -7  12       36.40       49.85     10.81 o
  -3  -6  12       10.80       13.83      3.86 o
  -2  -6  12        0.13       -1.79      3.14 o
  -1  -6  12       85.37       91.74      5.27 o
   0  -6  12       67.04       79.43      9.39 o
   1  -6  12        0.71        1.25      6.69 o
   2  -6  12       59.53       45.52      5.80 o
   3  -6  12       13.83       10.70      4.84 o
   4  -6  12       16.35       10.69      6.39 o
  -4  -5  12        0.60       11.61     10.16 o
  -3  -5  12        0.48       -2.38      7.37 o
  -2  -5  12       20.54       20.33      4.43 o
  -1  -5  12        0.02        3.29      3.04 o
   0  -5  12      424.99      442.38     11.37 o
   1  -5  12        1.40        6.64      4.35 o
   2  -5  12       61.80       76.72      6.07 o
   3  -5  12        7.13        9.91      5.74 o
   4  -5  12        0.31        1.78     10.18 o
   5  -5  12        1.12        1.64      6.74 o
  -4  -4  12        2.70       -8.47      9.77 o
  -3  -4  12       25.23       25.78      4.27 o
  -2  -4  12       26.00       24.98      3.38 o
  -1  -4  12        1.70        5.11      3.47 o
   0  -4  12       60.52       85.79      5.43 o
   1  -4  12        5.92        9.94      4.18 o
   2  -4  12        0.10        2.37      5.33 o
   3  -4  12        3.61       11.20      4.88 o
   4  -4  12       23.19       14.68      5.61 o
   5  -4  12        2.45        6.82      6.61 o
  -5  -3  12        0.48       -6.03     13.44 o
  -4  -3  12        2.29        2.93     10.92 o
  -3  -3  12        0.91        4.87     10.31 o
  -2  -3  12       11.72       11.16      6.34 o
  -1  -3  12        4.16        3.07      3.09 o
   0  -3  12      108.26      100.13      4.98 o
   1  -3  12      165.08      144.44      5.85 o
   2  -3  12      141.89      123.71      7.23 o
   3  -3  12        0.64        4.37      7.04 o
   4  -3  12        4.68        2.21      5.47 o
   5  -3  12       39.16       39.66      6.80 o
   6  -3  12        1.35        4.30     10.26 o
  -5  -2  12       10.96        6.32     12.12 o
  -4  -2  12       35.23       25.15      9.32 o
  -3  -2  12       55.58       53.81      5.56 o
  -2  -2  12      103.81      108.37      6.65 o
  -1  -2  12      329.41      329.56     13.88 o
   0  -2  12        0.06        4.39      2.80 o
   1  -2  12      195.92      193.05      6.98 o
   2  -2  12        5.93        8.85      2.73 o
   3  -2  12        0.15       -2.05      9.26 o
   4  -2  12       15.36       15.06      5.07 o
   5  -2  12       36.57       32.45     11.12 o
   6  -2  12        2.04       -1.05     16.21 o
  -5  -1  12        0.22        6.90     17.36 o
  -4  -1  12        0.00        2.01      8.51 o
  -3  -1  12       85.67      108.57     11.22 o
  -2  -1  12       19.80       21.93      4.10 o
  -1  -1  12     2524.06     2654.76     47.02 o
   0  -1  12        7.92        5.81      2.66 o
   1  -1  12      571.61      546.22     17.92 o
   2  -1  12       81.74       81.15      3.56 o
   3  -1  12        0.92        0.78      3.91 o
   4  -1  12        7.73       25.85     39.87 o
   5  -1  12        4.26       -0.99      8.33 o
   6  -1  12        1.10       20.39     13.42 o
  -5   0  12       18.31       28.09     14.11 o
  -4   0  12       19.82       21.35     13.33 o
  -3   0  12      501.27      461.34     24.47 o
  -2   0  12       66.78       72.57     12.37 o
  -1   0  12       37.02       33.32      4.09 o
   0   0  12       21.38       23.00      3.28 o
   1   0  12       91.83       93.89      6.41 o
   2   0  12       47.17       55.43      3.12 o
   3   0  12       14.87       16.36      1.57 o
   4   0  12       85.37       95.17     26.01 o
   5   0  12        5.72        5.99     10.62 o
   6   0  12       11.06        9.19     11.40 o
  -5   1  12       36.91       38.22     13.71 o
  -4   1  12       24.93       17.24     10.78 o
  -3   1  12        1.78       -3.40      6.47 o
  -2   1  12      116.20      114.07     11.65 o
  -1   1  12       71.69       68.36      6.23 o
   0   1  12      224.85      226.02      8.32 o
   1   1  12      285.05      294.66      8.69 o
   2   1  12     1071.16     1064.46     21.88 o
   3   1  12      553.41      579.23     32.81 o
   4   1  12      440.04      431.74     51.81 o
   5   1  12      138.63      144.13     14.43 o
   6   1  12      291.27      249.03     22.97 o
   7   1  12       91.44       99.05     16.61 o
  -5   2  12       27.45       49.00     21.24 o
  -4   2  12       97.52      106.88     32.13 o
  -3   2  12       83.12       78.09     34.00 o
  -2   2  12      326.50      295.41     14.75 o
  -1   2  12       68.43       63.06      7.83 o
   0   2  12       30.74       33.74      4.02 o
   1   2  12        3.33        4.55      2.18 o
   2   2  12      177.88      195.69      7.86 o
   3   2  12        0.32       -1.37      4.57 o
   4   2  12      829.25      804.47     37.04 o
   5   2  12       65.90       60.81     12.68 o
   6   2  12      190.42      176.45     20.69 o
   7   2  12      339.98      273.58     24.17 o
  -4   3  12       28.22       43.63     10.84 o
  -3   3  12       10.48        6.42      7.67 o
  -2   3  12        0.91        1.09     14.97 o
  -1   3  12       45.04       34.00     17.86 o
   0   3  12      288.02      332.47     16.94 o
   1   3  12        2.76        4.91      2.71 o
   2   3  12       74.90       71.52      8.99 o
   3   3  12       15.45       15.51      8.68 o
   4   3  12       65.28       62.64     36.39 o
   5   3  12      150.91      167.90     18.03 o
   6   3  12        1.21       14.06     13.08 o
   7   3  12       52.73        3.79     20.87 o
  -4   4  12      132.37      108.32     14.21 o
  -3   4  12        0.20       -4.68     30.82 o
  -2   4  12       11.76       22.86      7.30 o
  -1   4  12       16.88       20.15      7.97 o
   0   4  12       24.85       26.99      6.16 o
   1   4  12        4.22        8.53      4.81 o
   2   4  12       13.06        9.24      2.52 o
   3   4  12        0.39       -8.58     26.39 o
   4   4  12       16.87        9.68     32.71 o
   5   4  12       43.84       53.77      9.27 o
   6   4  12        0.62       -3.72     11.18 o
   7   4  12        1.47       25.48     15.57 o
  -4   5  12       88.71       88.44     14.20 o
  -3   5  12        3.34       23.10     39.41 o
  -2   5  12      282.97      239.70     16.20 o
  -1   5  12        8.15        6.40      6.29 o
   0   5  12       46.03       34.55     17.11 o
   1   5  12       19.14        9.63      3.66 o
   2   5  12        2.46        4.68      2.98 o
   3   5  12       40.70       38.55      3.58 o
   4   5  12       38.65       45.04      7.89 o
   5   5  12       40.41       56.95     12.52 o
   6   5  12        5.27       13.84      9.13 o
  -3   6  12       49.96       73.02     14.93 o
  -2   6  12        5.11        2.56      7.25 o
  -1   6  12      136.02      138.25     72.81 o
   0   6  12       22.32       23.28      3.56 o
   1   6  12       42.45       38.06      3.22 o
   2   6  12       13.50       16.16      3.11 o
   3   6  12      258.74      243.37     20.13 o
   4   6  12        0.88        9.91      7.68 o
   5   6  12        0.11       -7.68      8.51 o
   6   6  12       85.34       74.57     15.71 o
  -3   7  12       16.25       16.28      9.72 o
  -2   7  12       18.18        9.49      7.51 o
  -1   7  12       23.53       19.43      4.49 o
   0   7  12      109.63       95.34      5.66 o
   1   7  12      219.98      203.39      8.25 o
   2   7  12       14.56       10.37      3.27 o
   3   7  12        6.52       13.32     28.05 o
   4   7  12      742.19      726.79     32.79 o
   5   7  12       32.56       37.97     10.35 o
   6   7  12      172.81      158.22     17.42 o
  -2   8  12       76.57      105.96     16.98 o
  -1   8  12       47.19       42.24      5.90 o
   0   8  12       40.21       39.17      4.14 o
   1   8  12        0.68        3.36      3.36 o
   2   8  12       72.47       83.47      5.24 o
   3   8  12       23.35       14.54      4.44 o
   4   8  12        4.69       -3.07      9.41 o
   5   8  12       84.16       60.94      8.49 o
   6   8  12       63.12       68.84     10.20 o
  -2   9  12        0.68       -5.20      8.87 o
  -1   9  12       14.86       15.28      7.83 o
   0   9  12       15.66       21.91      4.96 o
   1   9  12        0.39        5.42      3.71 o
   2   9  12       12.60       19.70      4.20 o
   3   9  12        3.58        5.59      3.82 o
   4   9  12       16.54       10.98      4.83 o
   5   9  12        2.43        9.40      6.11 o
   0  10  12       47.56       34.85      4.88 o
   1  10  12        2.22        5.28      4.08 o
   2  10  12      225.11      243.62     10.29 o
   3  10  12       12.07       12.93      3.73 o
   4  10  12       48.16       40.51      5.91 o
  -2  -7  13        0.13        1.62      4.50 o
  -1  -7  13        0.00       -2.96      5.33 o
   0  -7  13        9.46        1.43      6.68 o
   1  -7  13        1.12        8.75      8.12 o
   2  -7  13       31.98       33.25      8.96 o
  -3  -6  13        0.97        6.70      4.26 o
  -2  -6  13        5.58        3.52      4.02 o
  -1  -6  13       28.84       25.13      3.09 o
   0  -6  13       43.90       34.23      5.00 o
   1  -6  13       49.26       53.56      5.97 o
   2  -6  13       26.80       25.98      4.90 o
   3  -6  13       16.98       17.66      9.25 o
  -3  -5  13        9.65       12.22      6.43 o
  -2  -5  13       11.39       13.12      3.91 o
  -1  -5  13        5.98        5.93      3.96 o
   0  -5  13        9.31        6.63      4.24 o
   1  -5  13       10.13        6.48      3.77 o
   2  -5  13      130.11      130.18     12.09 o
   3  -5  13        1.37       -4.84      5.03 o
   4  -5  13        1.14        1.85      5.98 o
  -4  -4  13       40.04       45.58     12.31 o
  -3  -4  13        0.03       -3.29      3.29 o
  -2  -4  13        3.17        2.43      4.25 o
  -1  -4  13       13.96       16.20      3.46 o
   0  -4  13        4.06       -0.57      2.61 o
   1  -4  13        0.07        2.43      3.41 o
   2  -4  13       19.99       22.45      4.78 o
   3  -4  13       10.79       24.96      7.57 o
   4  -4  13       49.48       67.72     12.31 o
   5  -4  13       21.17       16.63      8.97 o
  -3  -3  13        2.10       -3.17      7.35 o
  -2  -3  13       47.90       47.75      7.23 o
  -1  -3  13        7.08        4.61      3.39 o
   0  -3  13       75.00       77.02      5.31 o
   1  -3  13        1.45        3.10      3.18 o
   2  -3  13       10.13       11.29      5.02 o
   3  -3  13        0.78        4.87      5.18 o
   4  -3  13        0.01       -1.65      4.83 o
   5  -3  13       18.13       20.14      9.83 o
  -4  -2  13       13.46        3.39     13.79 o
  -3  -2  13        2.29        4.24      7.50 o
  -2  -2  13      130.01      143.74      7.78 o
  -1  -2  13       79.21       79.83      5.02 o
   0  -2  13       89.56       98.93     12.58 o
   1  -2  13        0.74       -0.52      2.64 o
   2  -2  13       35.30       37.45      5.58 o
   3  -2  13      303.49      299.38     11.84 o
   4  -2  13       11.60       17.60      5.87 o
   5  -2  13        0.61       -2.17      7.64 o
   6  -2  13        8.59        8.25     12.41 o
  -4  -1  13        4.99       -0.26     10.02 o
  -3  -1  13       19.21       17.19      7.97 o
  -2  -1  13      104.28      118.54     11.72 o
  -1  -1  13      281.41      293.80      8.88 o
   0  -1  13      206.87      209.76      7.70 o
   1  -1  13     1499.81     1587.38     31.05 o
   2  -1  13        2.02        1.22      2.81 o
   3  -1  13       13.19       12.06      4.13 o
   4  -1  13        0.77        7.01     28.58 o
   5  -1  13       13.86       16.53     11.49 o
   6  -1  13       23.12        5.27     12.22 o
  -4   0  13        0.46       -9.88      9.88 o
  -3   0  13      339.00      376.92     21.30 o
  -2   0  13       24.21       21.18     15.81 o
  -1   0  13     1010.05     1030.23     35.39 o
   0   0  13       16.10       18.84      4.56 o
   1   0  13       21.96       21.01      3.14 o
   2   0  13        1.66        2.70      4.41 o
   3   0  13       10.93       15.57      6.51 o
   4   0  13       20.70       22.64     10.39 o
   5   0  13        4.02       44.97     16.43 o
   6   0  13        3.60       -5.05     10.51 o
  -4   1  13      120.95       91.84     11.49 o
  -3   1  13       78.36       85.56     13.79 o
  -2   1  13       66.30       71.56     13.50 o
  -1   1  13      187.36      206.38     12.72 o
   0   1  13      165.94      163.40     21.83 o
   1   1  13      590.96      584.68     29.05 o
   2   1  13       25.57       21.37      3.39 o
   3   1  13      601.03      614.67     25.89 o
   4   1  13       14.16        0.88      9.76 o
   5   1  13      305.00      303.11     20.95 o
   6   1  13       30.61       11.26     10.51 o
  -4   2  13        0.10       -2.50     12.50 o
  -3   2  13       70.03       72.38     14.90 o
  -2   2  13      456.95      459.76     23.06 o
  -1   2  13      247.22      238.70     14.96 o
   0   2  13     1173.85     1192.23     29.98 o
   1   2  13      427.99      441.90     47.62 o
   2   2  13      696.10      745.50     51.62 o
   3   2  13      627.10      604.79     65.31 o
   4   2  13      287.20      264.77     17.42 o
   5   2  13      665.09      642.37     34.79 o
   6   2  13       31.63        6.05     15.13 o
  -4   3  13        2.78        1.96      9.69 o
  -3   3  13        1.65       -6.40     19.44 o
  -2   3  13       69.84       89.08     16.49 o
  -1   3  13        4.36        4.56     22.85 o
   0   3  13       94.60       82.39      6.07 o
   1   3  13       17.35       14.00      3.13 o
   2   3  13       64.17       61.45      4.39 o
   3   3  13       79.25       76.30      3.90 o
   4   3  13       55.32       73.71     20.03 o
   5   3  13       39.98       40.41     11.29 o
   6   3  13      173.51      133.71     18.03 o
  -4   4  13       22.33       19.76     11.71 o
  -3   4  13        0.97       -4.71     18.13 o
  -2   4  13       89.51       80.00     12.51 o
  -1   4  13        0.12        1.48      4.59 o
   0   4  13        0.06       -1.17      3.34 o
   1   4  13       15.22       13.08     26.91 o
   2   4  13       63.85       60.16      5.83 o
   3   4  13        0.53       -0.82      2.81 o
   4   4  13       20.82       22.56     23.98 o
   5   4  13        4.02        3.83      7.67 o
   6   4  13       14.56       27.99     26.40 o
  -3   5  13       25.29       40.09     62.89 o
  -2   5  13      226.57      181.13     72.83 o
  -1   5  13       38.25       37.05      4.31 o
   0   5  13      230.18      215.31     10.26 o
   1   5  13      132.02      135.13     15.93 o
   2   5  13       34.70       30.79      4.13 o
   3   5  13        5.42        8.89     36.01 o
   4   5  13        0.03        1.16     24.74 o
   5   5  13        0.40      -10.53     10.53 o
   6   5  13        4.80        5.76     10.98 o
  -3   6  13       14.96       18.88      8.21 o
  -2   6  13       22.05        6.09     22.76 o
  -1   6  13        7.52       13.33      3.49 o
   0   6  13        2.43       -0.23      3.27 o
   1   6  13       22.60       19.72      3.65 o
   2   6  13        6.30        1.86      3.97 o
   3   6  13      103.40       86.21     56.21 o
   4   6  13        0.15        1.30     47.18 o
   5   6  13      137.58      128.96     15.75 o
   6   6  13       63.81       80.09     35.12 o
  -3   7  13       57.08       48.20     13.20 o
  -2   7  13        4.37        3.48      6.72 o
  -1   7  13      205.34      227.02     15.96 o
   0   7  13        1.77        1.33      3.37 o
   1   7  13      245.73      251.72      9.52 o
   2   7  13       15.74       17.82      4.10 o
   3   7  13      136.20      143.55     71.87 o
   4   7  13      142.26      128.53     18.15 o
   5   7  13      178.22      169.84     12.99 o
   6   7  13      371.46      331.23     21.98 o
  -2   8  13       56.82       73.43     11.21 o
  -1   8  13        5.40        9.24      5.32 o
   0   8  13        1.41        2.40      3.50 o
   1   8  13        9.46        7.65      3.67 o
   2   8  13       92.59       91.44      5.40 o
   3   8  13      145.59      129.53      6.84 o
   4   8  13      153.27      143.58      9.53 o
   5   8  13        2.98        7.99      6.75 o
  -1   9  13       26.61       22.32      5.01 o
   0   9  13        0.01       -0.62      3.94 o
   1   9  13        0.00        2.08      3.75 o
   2   9  13        2.69       -1.24      3.56 o
   3   9  13        0.62        2.14      3.43 o
   4   9  13        2.94        3.47      5.91 o
   0  10  13        0.94        1.91      3.64 o
   1  10  13        1.64        6.58      4.42 o
   2  10  13       29.93       30.43      4.18 o
   3  10  13       14.97       12.49      5.77 o
   0  -7  14        2.15        6.72      6.72 o
   1  -7  14        0.00        0.75      6.75 o
  -2  -6  14        0.25       -1.16      4.11 o
  -1  -6  14        8.00        7.58      4.47 o
   0  -6  14        4.04        6.76      3.94 o
   1  -6  14       89.50       90.32      6.79 o
   2  -6  14       19.67       28.22      4.32 o
  -3  -5  14        1.97        1.87      4.97 o
  -2  -5  14       15.60       22.60      4.84 o
  -1  -5  14       44.53       42.08      4.75 o
   0  -5  14        9.55        6.46      3.35 o
   1  -5  14       16.42       10.32      4.57 o
   2  -5  14        2.55        8.97      5.36 o
   3  -5  14        9.44        4.10      6.35 o
  -3  -4  14        0.25        4.40      8.60 o
  -2  -4  14       50.28       53.38     11.99 o
  -1  -4  14        0.04       -1.58      2.58 o
   0  -4  14      118.36      117.36      5.88 o
   1  -4  14       47.53       47.91      6.22 o
   2  -4  14      302.59      299.56     13.01 o
   3  -4  14       69.67       64.63      7.28 o
   4  -4  14      168.62      140.16     17.80 o
  -3  -3  14       29.76       92.60     19.32 o
  -2  -3  14       55.36       64.13      5.02 o
  -1  -3  14        4.42        3.84      3.09 o
   0  -3  14       26.72       42.29      7.62 o
   1  -3  14        5.81        6.13      5.28 o
   2  -3  14        3.99        7.78      4.54 o
   3  -3  14       25.22       12.79     35.29 o
   4  -3  14        3.66        5.45      6.19 o
   5  -3  14        8.19       12.52      6.84 o
  -4  -2  14       25.52       19.68     10.64 o
  -3  -2  14        2.48       13.41      9.04 o
  -2  -2  14       40.41       29.81      6.78 o
  -1  -2  14       39.66       46.49      4.74 o
   0  -2  14      333.97      351.96     20.53 o
   1  -2  14      130.83      135.50     13.54 o
   2  -2  14       32.61       31.18      4.89 o
   3  -2  14       20.73       20.25      5.66 o
   4  -2  14        2.13       12.23      6.04 o
   5  -2  14       79.48       93.62     13.01 o
  -4  -1  14        0.00       11.24     11.24 o
  -3  -1  14        7.34       12.27      7.89 o
  -2  -1  14        9.16        8.29      3.76 o
  -1  -1  14       27.37       26.03      3.42 o
   0  -1  14      153.44      157.54      7.04 o
   1  -1  14      814.67      823.00     18.32 o
   2  -1  14       39.65       30.96      8.29 o
   3  -1  14      602.14      580.01     18.24 o
   4  -1  14       56.27       37.60     13.18 o
   5  -1  14        4.23       -5.23      9.59 o
  -4   0  14       31.39       48.39     13.79 o
  -3   0  14       20.25       21.33      7.73 o
  -2   0  14        3.70        9.33      6.73 o
  -1   0  14      262.91      294.55     27.08 o
   0   0  14        8.58       19.08     17.10 o
   1   0  14      390.07      421.75     13.85 o
   2   0  14        0.10        2.74      4.88 o
   3   0  14        3.86        0.35     25.84 o
   4   0  14       22.53       21.39     11.05 o
   5   0  14        7.59       15.32     14.38 o
   6   0  14       23.45        6.49     15.49 o
  -4   1  14       28.57       42.44     10.89 o
  -3   1  14      301.42      354.44     21.47 o
  -2   1  14       47.05       42.16      7.08 o
  -1   1  14      591.78      611.36     87.95 o
   0   1  14       49.26       54.15     52.59 o
   1   1  14      520.75      540.80     24.47 o
   2   1  14        2.54        0.22      8.86 o
   3   1  14       93.62       88.86     25.75 o
   4   1  14        7.86       -1.10      7.93 o
   5   1  14        2.80       12.03     11.79 o
   6   1  14       18.14       13.34     14.97 o
  -4   2  14      166.39      182.06     19.99 o
  -2   2  14      431.60      434.43     20.81 o
  -1   2  14       38.29       41.77      7.15 o
   0   2  14      137.01      152.71      7.93 o
   1   2  14      294.66      310.66     11.71 o
   2   2  14       99.94       98.94      5.81 o
   3   2  14      251.56      251.66     15.18 o
   4   2  14       48.17       49.11      8.32 o
   5   2  14       41.98       31.81     11.77 o
   6   2  14       19.07       10.50     10.50 o
  -4   3  14        1.14        3.34     13.87 o
  -3   3  14        0.04        0.25      9.91 o
  -2   3  14       13.05       19.46     10.45 o
  -1   3  14       80.23       75.15     24.75 o
   0   3  14      277.72      251.39     23.69 o
   1   3  14       87.10       78.04      5.41 o
   2   3  14      228.55      209.48     50.76 o
   3   3  14      107.75      115.34     12.95 o
   4   3  14       76.87       82.75     13.71 o
   5   3  14       70.04       48.66     12.27 o
   6   3  14       10.63       11.79     12.45 o
  -3   4  14       58.30       62.63     15.44 o
  -2   4  14       45.37       63.13     28.30 o
  -1   4  14       20.03       15.67      8.58 o
   0   4  14        1.95        3.31     14.50 o
   1   4  14        8.99       12.58     17.51 o
   2   4  14       22.16       13.34      6.20 o
   3   4  14        1.39        8.67     13.01 o
   4   4  14        1.07       20.38     11.84 o
   5   4  14        0.92       16.22     13.98 o
   6   4  14        4.55       18.52     10.62 o
  -3   5  14        7.36        6.97      9.43 o
  -2   5  14       20.84       31.04     36.34 o
  -1   5  14        2.48        0.33      6.81 o
   0   5  14      257.31      273.61     12.76 o
   1   5  14       63.35       56.71     18.56 o
   2   5  14       99.65       99.47      6.09 o
   3   5  14       93.09       88.39     10.77 o
   4   5  14        2.80        3.08      8.69 o
   5   5  14       13.75       18.07     11.58 o
   6   5  14        2.87       17.42     18.33 o
  -3   6  14        8.52       16.25     13.24 o
  -2   6  14       11.38       28.21     54.34 o
  -1   6  14       23.12       24.49      6.07 o
   0   6  14        4.86        8.65      3.62 o
   1   6  14        3.35        2.71      3.61 o
   2   6  14       19.57       16.01      4.58 o
   3   6  14        3.33        3.74      6.36 o
   4   6  14       32.98       17.66      6.32 o
   5   6  14       30.64       24.24     14.24 o
   6   6  14        9.48       14.90     11.19 o
  -2   7  14        3.13       11.25      7.97 o
  -1   7  14        7.94        7.43      5.48 o
   0   7  14        0.83       -1.55      2.85 o
   1   7  14        7.91        6.52      4.39 o
   2   7  14        3.00       -2.43      2.88 o
   3   7  14        6.66        6.57      6.34 o
   4   7  14        3.56       23.51     10.12 o
   5   7  14      105.50      116.10     11.77 o
  -1   8  14       20.92        7.07      4.61 o
   0   8  14        0.07       -2.53      3.76 o
   1   8  14       63.93       64.44      5.35 o
   2   8  14        7.24        4.04      3.40 o
   3   8  14        1.36       -0.87      5.64 o
   4   8  14       52.07       54.67      8.16 o
   0   9  14        9.34       15.06      4.67 o
   1   9  14       27.61       24.58      4.19 o
   2   9  14        0.13        4.22      3.21 o
   3   9  14        0.27       -2.24      4.87 o
   4   9  14        0.29       -1.46      6.41 o
   0  -6  15        6.44        6.87      6.50 o
   1  -6  15       12.16       28.12      9.17 o
  -2  -5  15        0.31        0.53      3.23 o
  -1  -5  15       27.84       21.78      3.73 o
   0  -5  15        0.00        1.22      3.82 o
   1  -5  15        1.17        4.26      4.42 o
   2  -5  15        1.45        8.84      6.43 o
   3  -5  15       38.42       44.82     11.41 o
  -2  -4  15       31.59       36.90      4.03 o
  -1  -4  15       24.62       27.81      4.93 o
   0  -4  15      100.40      104.00      6.10 o
   1  -4  15       94.51       90.85      6.92 o
   2  -4  15       13.46       13.66      4.33 o
   3  -4  15        4.70        2.12      4.40 o
   4  -4  15        3.61       10.89      5.52 o
  -3  -3  15       55.84       54.92     10.21 o
  -2  -3  15      146.08      148.60      9.30 o
  -1  -3  15       50.90       59.94      4.52 o
   0  -3  15       93.55      100.73      5.45 o
   1  -3  15        0.41       -0.62      2.99 o
   2  -3  15       53.82       51.98      6.45 o
   3  -3  15        6.44       14.00      6.92 o
   4  -3  15       95.90       66.45     12.19 o
  -3  -2  15       67.52      137.27     39.22 o
  -2  -2  15        3.76        3.88      3.59 o
  -1  -2  15        2.02        8.32      7.17 o
   0  -2  15       61.11       66.14      4.60 o
   1  -2  15        3.32        2.73      6.71 o
   2  -2  15      177.96      174.04     13.61 o
   3  -2  15        1.33       -1.67      5.05 o
   4  -2  15        1.78       -6.35      6.35 o
   5  -2  15       68.78       83.03     24.24 o
  -3  -1  15        0.01       -2.07      6.69 o
  -2  -1  15        0.07        5.23      6.34 o
  -1  -1  15        2.38        8.21      7.12 o
   1  -1  15      163.34      178.36      6.68 o
   2  -1  15      350.07      405.29     11.72 o
   3  -1  15      765.79      854.96     34.73 o
   4  -1  15       13.38        9.47      7.70 o
   5  -1  15      183.73      151.65     15.69 o
  -3   0  15       46.00       40.52      9.74 o
  -2   0  15       28.46       32.85      8.35 o
  -1   0  15        8.92        6.31      3.85 o
   0   0  15       33.49       34.43      5.11 o
   1   0  15       49.54       45.74      4.69 o
   2   0  15       20.43       25.65      9.07 o
   3   0  15        0.00       12.79      6.62 o
   5   0  15       59.11       55.90     15.07 o
  -3   1  15       40.72       35.79     12.52 o
  -2   1  15        0.01       -2.81      6.98 o
  -1   1  15        0.75       14.35      5.26 o
   0   1  15        0.01       -3.65      3.65 o
   1   1  15       80.03       68.64      5.01 o
   2   1  15        2.25        2.12      2.37 o
   3   1  15      142.12      125.40     12.64 o
   4   1  15        0.10       -1.30      8.61 o
   5   1  15       40.51       35.72      8.72 o
  -3   2  15      140.66      119.17     14.46 o
  -2   2  15       63.53       64.82     10.32 o
  -1   2  15      447.78      485.84     16.66 o
   0   2  15       31.89       46.47      5.55 o
   1   2  15      338.09      335.31     12.74 o
   2   2  15       48.61       50.90      5.25 o
   3   2  15        1.52       -4.40      7.07 o
   4   2  15        1.23       -5.14      6.92 o
   5   2  15       12.37       17.44     11.18 o
   6   2  15       10.81       12.06     11.56 o
  -3   3  15       43.99      191.51     29.73 o
  -2   3  15       46.33       50.06      9.26 o
  -1   3  15       57.18       56.42      6.12 o
   0   3  15        9.99       10.33      4.06 o
   1   3  15        0.89       -1.61      3.66 o
   2   3  15       15.96       13.50      7.39 o
   3   3  15       24.49       28.29      9.43 o
   4   3  15        7.23        4.30      6.09 o
   5   3  15        0.49        4.26     15.20 o
   6   3  15        3.04       -4.99     15.75 o
  -3   4  15        0.39       16.85     11.75 o
  -2   4  15       29.79       21.55      6.88 o
  -1   4  15       27.29       20.68      6.15 o
   0   4  15       78.30       66.37      6.08 o
   1   4  15        0.05        1.12      4.27 o
   2   4  15        2.72        0.92      4.56 o
   3   4  15       21.96       31.86      7.65 o
   4   4  15        0.07       17.64     11.41 o
   5   4  15       19.35       20.93     11.24 o
   6   4  15        3.68       11.51     10.68 o
  -2   5  15       11.50        1.59      7.63 o
  -1   5  15       25.24       24.12      5.11 o
   0   5  15      110.24       92.41      8.27 o
   1   5  15        0.08       -1.74      3.97 o
   2   5  15      193.44      190.43      8.69 o
   3   5  15       25.78       51.96     11.63 o
   4   5  15       19.33       12.15      6.51 o
   5   5  15       10.16        9.30      9.78 o
  -2   6  15        4.39        1.27      6.66 o
  -1   6  15       14.91        9.06      4.96 o
   0   6  15      115.66      104.14      5.68 o
   1   6  15       19.66       23.08      4.79 o
   2   6  15       79.47       74.28      6.12 o
   3   6  15       10.58       17.28      7.62 o
   4   6  15        4.45        0.47      6.34 o
   5   6  15       23.19        4.32      9.35 o
  -1   7  15       19.93       15.55      5.77 o
   0   7  15       19.51       18.69      4.73 o
   1   7  15        7.54        0.42      2.53 o
   2   7  15        6.29        3.37      4.01 o
   3   7  15        8.38       -5.61      6.47 o
   4   7  15       18.03       27.52     12.82 o
   5   7  15        2.11       -1.33      8.52 o
   0   8  15        2.64        1.56      4.32 o
   1   8  15       68.39       68.72      5.38 o
   2   8  15        3.35        0.41      3.05 o
   3   8  15      128.74      127.46      8.74 o
   4   8  15        1.34       -1.88      9.19 o
   1   9  15       61.95       82.19      5.68 o
   2   9  15        6.28        9.82      3.79 o
   3   9  15       25.63       33.67      6.57 o
   0  -5  16        3.93        5.20      3.78 o
   1  -5  16        3.17        0.16      4.28 o
  -1  -4  16       32.30       28.21      3.95 o
   0  -4  16       10.26       13.75      4.69 o
   1  -4  16        5.75        7.93     11.95 o
   2  -4  16        0.17        2.81      6.44 o
   3  -4  16        0.10       -1.71      5.28 o
  -2  -3  16        5.19        1.17      5.35 o
  -1  -3  16       24.07       36.20      9.06 o
   0  -3  16       26.14       39.84      4.16 o
   1  -3  16        0.43        0.80      3.62 o
   2  -3  16        0.12       -0.14      5.06 o
   3  -3  16       53.59       50.86      7.09 o
  -2  -2  16       40.38       48.39      6.02 o
  -1  -2  16        6.30        9.23      5.01 o
   0  -2  16        2.68        1.85      2.92 o
   1  -2  16       17.14       16.34      3.93 o
   2  -2  16      136.86      142.95      8.23 o
   3  -2  16        2.20       -5.71      6.63 o
   4  -2  16       34.85       35.87      9.45 o
  -2  -1  16       17.55       17.07      6.63 o
  -1  -1  16       11.74        5.73      4.26 o
   0  -1  16       31.70       42.43      6.98 o
   1  -1  16        0.23       -2.38      5.87 o
   2  -1  16       14.78       14.68      7.54 o
   3  -1  16      116.00       93.09     10.24 o
   4  -1  16      164.92      181.17     14.96 o
  -3   0  16       12.82       22.46      8.93 o
  -2   0  16       12.55       18.60      5.85 o
  -1   0  16        7.71        2.37      4.12 o
   0   0  16        6.75        4.73      3.91 o
   1   0  16       91.58       95.31      6.65 o
   2   0  16      141.18      129.71     13.31 o
   3   0  16      114.80      117.08     11.88 o
   4   0  16        0.07       28.15     15.51 o
   5   0  16        2.01      -12.45     16.45 o
  -3   1  16       14.41       23.86     10.13 o
  -1   1  16       81.11       77.50      6.24 o
   0   1  16       16.22       14.13      4.76 o
   1   1  16       17.85       16.74      4.13 o
   2   1  16        3.33        1.33      9.84 o
   3   1  16        2.81       -1.38      5.79 o
   4   1  16       46.49       45.43     11.98 o
   5   1  16        3.35       14.35     11.76 o
  -3   2  16        0.59        2.85      6.81 o
  -2   2  16        1.63        9.84      6.80 o
  -1   2  16       25.03       27.44      5.25 o
   0   2  16        1.68        2.39      4.15 o
   1   2  16      462.63      514.29     18.15 o
   2   2  16        1.24       10.96      7.14 o
   3   2  16      264.74      268.90     17.52 o
   4   2  16        1.36        0.24     11.06 o
   5   2  16       56.45       27.66     11.34 o
  -2   3  16        0.49       -3.68      6.30 o
  -1   3  16        9.44       11.66      6.54 o
   0   3  16        0.18        0.43      4.99 o
   1   3  16        0.00        4.34      3.68 o
   2   3  16        7.79        8.90      7.57 o
   3   3  16        1.88        5.04      8.93 o
   4   3  16       10.20       11.28      8.83 o
   5   3  16       31.73       29.64     11.66 o
  -2   4  16        1.47        2.14      7.29 o
  -1   4  16       18.93        4.26      4.48 o
   0   4  16       10.90        5.96      5.13 o
   1   4  16        4.99        1.70      3.40 o
   2   4  16        0.49        5.07      7.46 o
   3   4  16       36.31       47.02      9.07 o
   4   4  16       18.98       31.41     10.97 o
   5   4  16        0.34       -3.14     13.76 o
  -2   5  16        1.86       11.91      8.57 o
  -1   5  16        0.63        3.98      5.65 o
   0   5  16       54.92       53.48      6.35 o
   1   5  16       11.74       12.06      5.26 o
   2   5  16      161.63      138.90     13.82 o
   3   5  16       17.83       18.82      7.99 o
   4   5  16      124.79      122.18     19.01 o
   5   5  16       17.35        9.96      9.24 o
  -1   6  16        1.96        6.05      7.49 o
   0   6  16       23.66       29.26      5.87 o
   1   6  16        0.25        0.00      2.05 o
   2   6  16       12.79       16.23     10.02 o
   3   6  16        1.30       -5.33      6.61 o
   4   6  16        0.59        5.46      6.55 o
   0   7  16        0.64        5.45      4.88 o
   1   7  16        0.85        0.79      3.34 o
   2   7  16       16.55       19.63      8.39 o
   3   7  16        2.16       44.63     22.50 o
   4   7  16       13.07        4.78      8.30 o
   1   8  16       14.71       12.93      4.13 o
   2   8  16        0.56        2.29      5.70 o
   3   8  16       22.42       26.24      6.39 o
  -1  -3  17       45.99       52.55      6.98 o
   0  -3  17       19.10       17.02      3.60 o
   1  -3  17       45.59       53.64      4.87 o
   2  -3  17       15.72       18.58     10.96 o
  -1  -2  17       59.68       59.54      6.67 o
   0  -2  17       20.67       24.28      3.32 o
   1  -2  17        0.10       -1.34      3.74 o
   2  -2  17        3.18        6.64      5.92 o
   3  -2  17       15.68       39.57      9.76 o
  -2  -1  17        0.15        2.16      5.70 o
  -1  -1  17        0.36        2.41      4.38 o
   0  -1  17        6.64        9.82      4.45 o
   2  -1  17       53.11       59.47     11.14 o
   3  -1  17       42.27       57.00      8.83 o
   4  -1  17       29.81       47.76     10.98 o
  -2   0  17        1.18        3.61      4.80 o
  -1   0  17       18.14       17.04      5.29 o
   0   0  17      193.17      221.86     10.21 o
   1   0  17        1.14       -3.92      3.92 o
   2   0  17        6.27       14.99      7.20 o
   3   0  17       35.88       28.64      8.67 o
   4   0  17       16.25       29.56      8.44 o
  -2   1  17       98.78       95.00      8.61 o
  -1   1  17       16.82       14.36      3.91 o
   0   1  17       33.48       34.94      5.44 o
   1   1  17        5.80       15.99      4.63 o
   2   1  17       24.66       29.80      8.12 o
   3   1  17        4.29        4.79      8.29 o
   4   1  17       60.71       79.77     13.66 o
  -2   2  17       35.80       32.38      6.49 o
  -1   2  17       32.99       26.40      4.71 o
   0   2  17        9.60        9.08      3.90 o
   1   2  17        3.73       16.22      5.81 o
   2   2  17        7.31        7.04     10.00 o
   3   2  17       80.69       70.26     10.16 o
   4   2  17        0.87        3.80     10.29 o
  -2   3  17        9.80        4.01      6.25 o
  -1   3  17       81.51       91.31      9.28 o
   0   3  17        6.16        4.07      4.28 o
   1   3  17        4.61       -0.42      5.63 o
   2   3  17        2.47       15.14     10.06 o
   3   3  17       57.98       28.82     10.10 o
   4   3  17       10.21       15.72      8.15 o
  -1   4  17        5.23        7.77      4.96 o
   0   4  17       12.43       13.74      4.84 o
   1   4  17      144.98      154.04      8.51 o
   2   4  17       36.62       29.18      7.64 o
   3   4  17       19.12       22.31      8.67 o
   4   4  17        4.72       -3.02      8.87 o
  -1   5  17        4.32        7.79      5.45 o
   0   5  17        0.55        9.89      9.09 o
   1   5  17        2.28        2.77      4.37 o
   2   5  17       49.68       42.30     10.01 o
   3   5  17       10.33       10.56      7.67 o
   4   5  17      105.68      102.61     11.46 o
   0   6  17        5.92       12.77      5.33 o
   1   6  17        0.87       -0.96      3.09 o
   2   6  17        0.00       -4.89      6.87 o
   3   6  17        4.13        6.75      7.19 o
   4   6  17       12.73        8.46      5.87 o
   1   7  17        1.84        6.64      4.05 o
   2   7  17        4.86        7.10      7.28 o
   3   7  17        3.24        8.09      8.15 o
   1  -2  18       40.66       44.61      6.38 o
   0  -1  18       23.34       31.35      5.18 o
   1  -1  18       21.46       23.65      9.08 o
   2  -1  18        2.65       26.11     11.75 o
  -1   0  18        2.59       -2.59      4.85 o
   0   0  18       27.82       40.99      5.99 o
   1   0  18        0.22       13.53      6.03 o
   2   0  18        3.34        2.73      5.88 o
   3   0  18        0.11        8.77      7.18 o
  -1   1  18        0.37        1.49      4.70 o
   0   1  18       16.31       23.75      6.08 o
   1   1  18        2.73        5.82      6.00 o
   2   1  18       38.90       58.62      9.90 o
   3   1  18        0.56        4.84      7.68 o
  -1   2  18        2.21        1.89      5.29 o
   0   2  18        0.83       -2.67      4.39 o
   1   2  18        3.16        5.24     10.87 o
   2   2  18        0.53        5.33      6.96 o
   3   2  18        8.05       10.68      8.26 o
   0   3  18        5.56        2.65      4.76 o
   1   3  18       25.39       46.03      9.44 o
   2   3  18        1.07        1.55     11.35 o
   3   3  18       23.76       17.17      7.04 o
   0   4  18        1.33       -2.06      3.73 o
   1   4  18        9.19        8.71      5.70 o
   2   4  18        6.18        9.28      7.11 o
   3   4  18      122.54      137.91     13.49 o
   1   5  18       30.36       52.60     13.63 o
   2   5  18        0.86       -0.75      7.48 o
   3   5  18        8.82       13.19      8.92 o
 
